# Supplementary material for: Berries to Go: Distinct Passerine Spring Migration Frugivory at a Main Mediterranean Stopover Site
Source: Ecol Evol. 2025 Oct 2;15(10):e72239. doi: 10.1002/ece3.72239 (PMC12490958; doi:10.1002/ece3.72239)
Supplement: Supplementary file 1 — Data S1: ece372239‐sup‐0001‐Supinfo1.txt. [file ECE3-15-e72239-s002.txt]

##----------------------STATISTICAL ANALYSES - SPRING MIGRATION FRUGIVORY PONZA------------------------##

# MANUSCRIPT: "Berries to go: Distinct passerine spring migration frugivory at a main Mediterranean stopover site"

# AUTHORS: Julia Slezacek, Benjamin Kostner, Chiara Agabiti, Massimiliano Cardinale, Leonida Fusani

# YEAR: 2025

##-----------------------------------------------------------------------------------------------------##

# DATA

# setwd()

seeds <- read.csv("2019_AND_2021_PASSERINE_DATA_FAECAL_SEEDS.csv", header = T, sep=",", dec=".")

# PACKAGES

library(epitools)
library(dplyr)
library(tidyr)
library(ggfortify)
library(factoextra)
library(stats)
library(lme4)
library(DHARMa)
library(emmeans)
library(writexl)
library(ggplot2)
library(ggpubr)
library(patchwork)
library(ggtext)


# convert dates to Julian date for easier filtering later on

seeds$date <- factor(seeds$date)
seeds$datej <- as.Date(seeds$date, format = "%d/%m/%Y")
seeds$datej
seeds$datej<- julian(seeds$datej)
seeds$datej

##---------------------------------------PCA FOR BODY CONDITION----------------------------------------##

# first correction of body mass for body size by taking the residuals of a lm including body mass and 
# third primary feather length

# use of this variable in the PCA instead of body mass alone
# Maggini et. al 2013, "Differential migration and body condition in Northern Wheatears (Oenanthe oenanthe) at a Mediterranean spring stopover site."

# running PCA for all species individually 

seedsX <- seeds %>%
  group_by(species) %>%
  # calculation of residuals (body mass - 3rd primary covert length) for each species
  mutate(
    cond = {
      model <- lm(body_weight ~ third_primary_covert, data = cur_data(), na.action = na.exclude)
      resid(model)  
    }
  ) %>%
  # PCA + extraction of PC1 for all species individually
  mutate(
    Condition = {
      pca <- prcomp(~ muscle + fat + cond, data = cur_data(), scale. = TRUE) # scaling of variables
      
      # extraction of PCA loadings and calculation of PC1
      loadings <- pca$rotation
      pc1 <- predict(pca, cur_data())[, 1]
      
      # identification of species with negative loadings (species 1, 2, 4, 6)
      # checked below (line 90, 91)
      # required to calculate condition for all species in same way
      # without doing this some species had negative high conditions and some positive high conditions
      
      negative_loading_species <- c("Blackcap", "Common redstart", "Icterine warbler ", "Whitethroat")
      
      # flipping PC1 if species is in the list of species with negative loadings
      if (first(species) %in% negative_loading_species) {
        pc1 <- -pc1  
      }
      
      pc1  # inclusion of PC1 as condition variable into the main dataset
    }
  ) %>%
  ungroup()


# check PCAs

# running of PCA for each species separately and extraction of results (checking of loadings here)
# loadings, eigenvalues, and scree plot separately for each species

test_data <- seedsX %>% filter(species == "Whitethroat") # change species name here to check all PCA results
test_pca <- prcomp(~ muscle + fat + cond, data = test_data, scale. = TRUE)
summary(test_pca)


# eigenvalues
eig.val <- get_eigenvalue(test_pca) 
eig.val


# PCA loadings
loadings <- test_pca$rotation 
loadings 

# scree plot 

fviz_eig(test_pca, addlabels = TRUE) 


# check-up if relationship between PCA and body mass is correct

par(mfrow = c(1, 1))
plot(seedsX$Condition, seedsX$body_weight)
abline(lm(body_weight ~ Condition, data = seedsX), 
       col = "blue") 


##---------------------------------------------MODELS--------------------------------------------------##

# Garden warbler dataset for 07. - 17. 05.(to compare same time windows of sampling between years)

seeds1 <- seedsX %>% dplyr::filter(datej %in% c("18023":"18032", "18754":"18763")) %>% 
  dplyr::filter(species == "Garden warbler")
str(seeds1) 


##--------------------------------------MAJUS x GARDEN WARBLER-----------------------------------------##

# LOGISTIC REGRESSION WITH MAJUS SEED OCCURRENCE AS BINOMIAL VARIABLE

seeds1$seedm <- as.factor(seeds1$seedm)
seeds1$seeda <- as.factor(seeds1$seeda)


# MODEL 1: MAJUS yes / no ~ YEAR + CONDITION (PCA)

glm1 <- glm(seedm ~ year + Condition, family = binomial (link = logit), data = seeds1, na.action = na.omit)
summary(glm1)  


# MODEL DIAGNOSTICS - using options from DHARMa 

# code taken from Hartig, DHARMa vignette 
# https://cran.r-project.org/web/packages/DHARMa/vignettes/DHARMa.html#motivation

simulationOutput <- simulateResiduals(fittedModel = glm1, plot = F)
residuals(simulationOutput)
plot(simulationOutput)
par(mfrow = c(1, 2))
plotResiduals(simulationOutput, form = seeds1$Condition)
plotResiduals(simulationOutput, form = seeds1$year)
par(mfrow = c(1, 1))
testDispersion(simulationOutput)


##----------------------------------ALATERNUS x GARDEN WARBLER-----------------------------------------##

# LOGISTIC REGRESSION WITH ALATERNUS SEED OCCURRENCE AS BINOMIAL VARIABLE

# MODEL 2: ALATERNUS yes / no ~ YEAR + CONDITION (PCA)

glm2 <- glm(seeda ~ year + Condition, family = binomial, data = seeds1, na.action = na.omit)
summary(glm2)


# MODEL DIAGNOSTICS - using options from DHARMa & performance packages 

par(mfrow=c(1,1))

simulationOutput <- simulateResiduals(fittedModel = glm2, plot = F)
residuals(simulationOutput)
plot(simulationOutput)
par(mfrow = c(1, 2))
plotResiduals(simulationOutput, form = seeds1$Condition)
plotResiduals(simulationOutput, form = seeds1$year)
par(mfrow = c(1, 1))
testDispersion(simulationOutput)

##-------------------------------MEDIAN BODY CONDITION IN GARDEN WARBLER-------------------------------##

median_bc <- seeds1 %>%
  group_by(year) %>%                   
  summarise(median_bc = median(Condition, na.rm = TRUE)) 

print(median_bc)

#    year    median_bc

# 1  2019    -0.083
# 2  2021     0.361 


mean_bc <- seeds1 %>%
  group_by(year) %>%                   
  summarise(mean_bc = mean(Condition, na.rm = TRUE)) 

print(mean_bc)

#    year   mean_bc
# 1  2019   -0.116 
# 2  2021    0.290


##---------------------------% MAJUS / ALATERNUS BETWEEN YEARS GARDEN WARBLER--------------------------##

seeds1 %>%
  group_by(year) %>% 
  summarise(
    `n samples` = n(),
    `samples with seedm` = sum(seedm == 1, na.rm = TRUE),
    `% with seedm` = round((`samples with seedm` / `n samples`) * 100, 2)
  ) %>%
  mutate(`% with seedm` = format(`% with seedm`, nsmall = 2)) %>%
  arrange(year)

# year `n samples` `samples with seedm` `% with seedm`
         
# 2019         163                   98         60.12 %        
# 2021         126                   32         25.40 %  


##-------------------------------HIGHEST SEED NUMBERS IN ONE SAMPLE-----------------------------------##

highestm <- seeds %>% filter(majus_seed_no == max(majus_seed_no))
highestm$majus_seed_no
 # 31: garden warbler

highesta <- seeds %>% filter(alaternus_seed_no == max(alaternus_seed_no))
highesta$alaternus_seed_no
 # 11: garden warbler

##-----------------------------------2021 DIFFERNCES BETWEEN SPECIES----------------------------------##

# creation of dataset comprising data from 2021 only

seeds2 <- seedsX %>%
  dplyr::filter(year == "2021") %>% filter(species != "Common redstart") 

str(seeds2) # redstart removed from dataset because none of the samples contained majus seeds


seeds2$seedm <- as.factor(seeds2$seedm)
seeds2$seeda <- as.factor(seeds2$seeda)


# MODEL MAJUS yes / no ~ CONDITION (PCA) + DATE

seeds2$species <- factor(seeds2$species, levels = c("Garden warbler", "Blackcap", "Whitethroat", "Whinchat", "Icterine warbler "))
levels(seeds2$species)

glm5 <- glm(seedm ~ species + Condition + datej, data=seeds2, na.action=na.omit, family=binomial)
summary(glm5)

par(mfrow=c(1,1))


# DIAGNOSTIC PLOTS (DHARMa)

simulationOutput <- simulateResiduals(fittedModel = glm5, plot = F)
residuals(simulationOutput)
plot(simulationOutput)
par(mfrow = c(1, 2))
# plotResiduals(simulationOutput, form = seeds2$species)
# plotResiduals(simulationOutput, form = seeds2$Condition)
# plotResiduals(simulationOutput, form = seeds2$datej)
par(mfrow = c(1, 1))
testDispersion(simulationOutput)


# POST-HOC TEST TO COMPARE EACH SPECIES AGAINST EACH OTHER

emmeans_glm5 <- emmeans(glm5, ~ species)

pairwise_comparisons <- pairs(emmeans_glm5, adjust = "tukey")

summary(pairwise_comparisons)

##------------------------------PLOT MAJUS/ ALATERNUS GARDEN WARBLER-----------------------------------##


palette1 <- c( "darkgoldenrod","darkgoldenrod1","darkgoldenrod4", "darkgoldenrod3")

xlabs <- c("absent", "present")

# PLOT A: PRASIUM MAJUS

majus <- ggplot(seeds1, aes(x=seedm, y=Condition, fill= seedm)) + 
  geom_boxplot(aes(x=seedm, y=Condition), size=1)+
  xlab("Seed(s)") + ylab("Body condition") +
  ggtitle("Prasium majus")+
  scale_x_discrete(labels= xlabs) +
  theme_classic()+
  theme(plot.title = element_text(color="black", size=18, face="italic", margin=margin(0,0,10,0)),
        element_line(colour = "black", size= 1)) +
  theme(axis.line = element_line(colour = "black", size = 1),
        axis.ticks = element_line(colour = "black", size = 1),
        axis.text = element_text(colour = "black", size = 18),
        axis.title = element_text(colour = "black", size = 18),
        axis.title.y = element_text(vjust = +3),
        axis.title.x = element_text(vjust = -0.75)) +
  scale_fill_manual(values= palette1) +
  guides(fill="none") +
  scale_y_continuous(
    limits = c(-4, 6), 
    breaks = seq(-4, 6, 1), 
    expand = c(0, 0)) + 
  geom_bracket(xmin = "0", xmax = "1",
               data = seeds1,
               y.position = max(seeds1$Condition) * 1.15,
               tip.length = 0.0, label.size = 10, size = 0.4, vjust= 0.6,
               label = "*") 


# PLOT B: RHAMNUS ALATERNUS 

alaternus <- ggplot(seeds1, aes(x=seeda, y=Condition, fill= seeda)) + 
  geom_boxplot(aes(x=seeda, y=Condition), size=1)+
  xlab("Seed(s)") + ylab("Body condition") +
  theme_classic()+
  ggtitle("Rhamnus alaternus") +
  scale_x_discrete(labels= xlabs) +
  theme(plot.title = element_text(color="black", size=18, face="italic", margin=margin(0,0,10,0)),
        element_line(colour = "black", size= 1)) +
  theme(axis.line = element_line(colour = "black", size = 1),
        axis.ticks = element_line(colour = "black", size = 1),
        axis.text = element_text(colour = "black", size = 18),
        axis.title = element_text(colour = "black", size = 18),
        axis.title.y = element_text(vjust = +3),
        axis.title.x = element_text(vjust = -0.75)) +
  scale_fill_manual(values= palette1) +
  guides(fill="none") +
  scale_fill_manual(values=palette1) +
  guides(fill="none") +
  scale_y_continuous(
    limits = c(-4, 6), 
    breaks = seq(-4, 6, 1), 
    expand = c(0, 0)) + 
  geom_bracket(xmin = "0", xmax = "1",
               data = seeds1,
               y.position = max(seeds1$Condition) * 1.15,
               tip.length = 0.0, label.size = 10, size = 0.4, vjust= 0.6,
               label = "*") 
  


# COMBINED PLOTS

combined_plot <- majus + alaternus + 
  plot_annotation(tag_levels = "A") &
  theme(plot.tag = element_text(face = 'bold',size = 20) )
print(combined_plot)


##-----------------------------------BARPLOT x BIRDS x MAJUS-------------------------------------------##

# PLOT YEAR 2021: SEED OCCURENCE RATIO BETWEEN SPECIES

dataplot = seedsX %>%
  group_by(species, seedm) %>%
  select(species, seedm, year) %>%
  filter(year == 2021, seedm %in% c("1", "0")) %>%
  summarise(n = n())

dataplot = seedsX %>%
  group_by(species, seedm) %>%
  select(species, seedm, year) %>%
  filter(species %in% c("Garden warbler", "Blackcap", "Whitethroat", "Whinchat", "Icterine warbler "), year %in% c("2021"), seedm %in% c("1", "0")) %>%
  summarise(n = n())

head(dataplot, 10)


dataplot1 <- seedsX %>%
  filter(species %in% c("Garden warbler", "Blackcap", "Whitethroat", "Whinchat", "Icterine warbler "), year %in% c("2021")) %>%
  mutate(seedm = ifelse(majus_seed_no > 0, 1, 0))


sum <- dataplot1 %>%
  group_by(species) %>%
  summarise(percent_majus = mean(seedm)*100,
            percent_none = 100 - (mean(seedm)*100),
            sd_majus = sd(seedm, na.rm = TRUE),
            mean_majus = mean(majus_seed_no, na.rm = TRUE),
            n = n()
  ) %>%
  mutate(
    se_majus = sd_majus / sqrt(n),
    lower = percent_majus - se_majus,
    upper = percent_majus + se_majus
  )

sum$percent_majus <- round(sum$percent_majus, digits= 2)

palette1 <- c("darkgoldenrod3", "darkgoldenrod1", "goldenrod1","goldenrod2", "darkgoldenrod4")

# ordering of species according to phylogenetic relatedness

sum$species <- trimws(sum$species) 
sum$species <- factor(sum$species, levels = c("Whinchat", "Whitethroat", "Blackcap", "Garden warbler", "Icterine warbler"))


p1 <- ggplot(data=sum, aes(x=species, y=percent_majus, fill = species))+
  geom_bar(stat="identity", position=position_dodge())+
  geom_text(aes(label= percent_majus), vjust= -0.4, color="black",
            position = position_dodge(0.9), size= 6)+
  theme_classic() +
  theme(plot.margin = margin(t = 10, r = 5, b = 5, l = 5)) +
  labs(y = expression(paste("% of samples containing ",italic(" Prasium majus"))), x = "Species") +
  theme(plot.title = element_text(color="black", size=18, face="italic")) +
  theme(axis.line = element_line(colour = "black", size = 1),
        axis.ticks = element_line(colour = "black", size = 1),
        axis.text = element_text(colour = "black", size = 18),
        axis.title = element_text(colour = "black", size = 18),
        axis.title.y = element_text(vjust = +1.8),
        axis.title.x = element_text(vjust = -0.05)) +
  scale_fill_manual(values=palette1) +
  guides(fill="none") +
  scale_y_continuous(
    limits = c(0, 30), 
    breaks = seq(0, 30, 5), 
    expand = c(0, 0)) + # no additional space beyond 30 on y axis
  geom_bracket(xmin = 1, xmax = 4,
               data = sum,
               y.position = max(sum$percent_majus) * 1.06,
               tip.length = 0.0, label.size = 10, size = 0.4, vjust= 0.6, 
               label = "*") +
  geom_bracket(xmin = 4, xmax = 5,
               data = sum,
               y.position = max(sum$percent_majus) * 1.09,
               tip.length = 0.0, label.size = 10, size = 0.4, vjust= 0.6, 
               label = "*")
  
p1  


##-------------FRUIT RIPENING CURVE OF PRASIUM MAJUS & SEED OCCURRENCE IN FAECAL SAMPLES---------------##

data <- read.csv("PASSERINE_FAECAL_SEEDS_MAJUS_RIPENING_SEASON_2021.csv", header = T, sep=",", dec=".")

str(data)

data$date <- as.Date(data$date, format = "%d/%m/%Y")  

# grouping majus data by ID and date (removal of double entries of ripening_stage due to different branches on same plant)

grouped_dataX <- data %>%
  group_by(ID, date, species) %>%
  arrange(desc(ripening_stage)) %>%
  filter(species != "Majus" | row_number() == 1) %>%
  ungroup()

data %>% count(species) 


grouped_dataX <- as.data.frame((grouped_dataX))
grouped_dataX$date = as.Date(grouped_dataX$date, format = "%d/%m/%y")


# removal of resdstarts from dataset

datagm <- grouped_dataX %>%
  filter(species %in% c("Garden warbler", "Blackcap", "Whitethroat", "Whinchat", "Icterine warbler", "Majus"))

str(datagm)

data %>% count(species) # check-up of rows
datagm %>% count(species)

# STEP 1: calculation of mean and SE of ripening_stage for species = "Majus" for each date in sampling season

datagm1 <- datagm %>%
  mutate(ripening_occurred = case_when(
    is.na(ripening_stage) ~ NA_real_,  
    species == "Majus" & ripening_stage > 0 ~ 1,  
    species == "Majus" ~ 0, 
    TRUE ~ NA_real_  
  ))


majus_summary2 <- datagm %>%
  filter(species == "Majus") %>%  
  mutate(
    date = as.Date(date),  
    ripening_stage = as.numeric(ripening_stage) 
  ) %>%
  group_by(date) %>%
  summarise(
    percentage_ripening = mean(ripening_stage, na.rm = TRUE), # already % variable in dataset
    sd_ripening_stage = sd(ripening_stage, na.rm = TRUE),
    mean_ripening_stage = mean(ripening_stage, na.rm = TRUE),
    n = n()
  ) %>%
  mutate(
    se_ripening_stage = sd_ripening_stage / sqrt(n),
    lower = mean_ripening_stage - se_ripening_stage,
    upper = mean_ripening_stage + se_ripening_stage
  )


colnames(majus_summary2)[which(names(majus_summary2) == "Date")] <- "date"


# STEP 2: marking of the occurrence of majus_seeds in species

datagm1 <- datagm1 %>%
  mutate(seeds_occurred = case_when(
    is.na(majus_seeds) ~ NA_real_,  
    majus_seeds > 0 ~ 1,  
    TRUE ~ 0  
  ))


# STEP 3: calculation of the %, mean, and SE of occurrence for each date

occurrence_summary_all <- datagm1 %>%
  filter(species %in% c("Garden warbler", "Blackcap", "Whitethroat", "Whinchat", "Icterine Warbler")) %>%
  mutate(
    date = as.Date(date),  
    seeds_occurred = as.numeric(seeds_occurred),
    majus_seeds = as.numeric(majus_seeds)) %>%
  group_by(date) %>%
  summarise(percentage_occurrence = mean(seeds_occurred) * 100,
            sd_seed_occ = sd(seeds_occurred, na.rm = TRUE),
            mean_seed_occ = mean(majus_seeds, na.rm = TRUE),
            n = n()
  ) %>%
  mutate(
    se_seed_occ = sd_seed_occ / sqrt(n) * 100, # calculating SE (multiplying by 100 due to the %)
    lower = percentage_occurrence - se_seed_occ,
    upper = percentage_occurrence + se_seed_occ
  )

# STEP 4: combination of the summaries into a single dataset

colnames(majus_summary2)[colnames(majus_summary2) == 'percentage_ripening'] <- 'perc'
colnames(majus_summary2)[colnames(majus_summary2) == 'sd_ripening_stage'] <- 'sd'
colnames(majus_summary2)[colnames(majus_summary2) == 'mean_ripening_stage'] <- 'mean'
colnames(majus_summary2)[colnames(majus_summary2) == 'se_ripening_stage'] <- 'se'

colnames(occurrence_summary_all)[colnames(occurrence_summary_all) == 'percentage_occurrence'] <- 'perc'
colnames(occurrence_summary_all)[colnames(occurrence_summary_all) == 'sd_seed_occ'] <- 'sd'
colnames(occurrence_summary_all)[colnames(occurrence_summary_all) == 'mean_seed_occ'] <- 'mean'
colnames(occurrence_summary_all)[colnames(occurrence_summary_all) == 'se_seed_occ'] <- 'se'

occurrence_summary_all$class = "seed"
majus_summary2$class = "ripe"

combined_summary_all_new <- rbind(majus_summary2, occurrence_summary_all)


# STEP 5: PLOT 


ggplot(data = combined_summary_all_new, aes(x = date, y = perc, group = class)) +
  geom_line(aes(color=class), size=1.3) +
  geom_point(aes(color=class), size=1.3) +
  theme_classic() + 
  theme(plot.margin = margin(t = 10, r = 5, b = 5, l = 5)) +
  xlab("Date") + ylab("%") +
  theme(plot.title = element_text(color="black", size=18, face="italic")) +
  theme(axis.line = element_line(colour = "black", size = 1),
        axis.ticks = element_line(colour = "black", size = 1),
        axis.text = element_text(colour = "black", size = 18),
        axis.title = element_text(colour = "black", size = 18)) +
  scale_x_date(breaks = scales::breaks_pretty(10), date_labels = "%d.%m.") +
  theme(legend.position="bottom", 
        legend.text = element_text(colour = "black", size = 18)) +
  scale_colour_discrete(name="Percentage of:",
                        breaks=c("ripstage", "seedocc"),
                        labels=c("ripening stage", "seed occurrence"))+
  geom_ribbon(aes(ymin = lower, ymax = upper, fill = class), alpha = 0.2) +
  scale_color_manual(
    values = c("ripe" = "darkolivegreen", "seed" = "darkgoldenrod1"),
    name = NULL ,
    labels = c("ripe" = expression(italic("Prasium majus") * " ripening"),
               "seed" = "Seed occurrence")) +
  scale_fill_manual(
    values = c("ripe" = "darkolivegreen", "seed" = "darkgoldenrod1"),
    guide = NULL 
  ) +
  scale_y_continuous(
    limits = c(0, 80), 
    breaks = seq(0, 80, 10), 
    expand = c(0, 0) 
  )


# CORRELATIONS

wide_data <- combined_summary_all_new %>%
  pivot_wider(names_from = class, values_from = perc) #make wide format data

str(wide_data)
head(wide_data)

hist(wide_data$ripe)
hist(wide_data$seed)


# correlation between date + seed occurrence and date + ripening

wide_data$datej <- as.numeric(wide_data$date)

wide_data1 <- wide_data %>% 
  filter(!is.na(ripe))

cor(wide_data1$ripe, wide_data1$datej, method = "spearman") # cor of ripening and date = 0.99


wide_data2 <- wide_data %>% 
  filter(!is.na(seed))

cor(wide_data2$seed, wide_data2$datej, method = "spearman") # cor of seed occ and date = 0.72

#use of spearman method because variables do not follow a normal distribution
