# Supplementary material for: Berries to Go: Distinct Passerine Spring Migration Frugivory at a Main Mediterranean Stopover Site
Source: Ecol Evol. 2025 Oct 2;15(10):e72239. doi: 10.1002/ece3.72239 (PMC12490958; doi:10.1002/ece3.72239)
Supplement: Supplementary file 2 — Data S2: ece372239‐sup‐0002‐Supinfo2.csv. [file ECE3-15-e72239-s003.csv]

year	date	species	ring_number	majus_seed_no	alaternus_seed_no	seedm	seeda	fat	muscle	body_weight	third_primary_covert
2019	7/5/2019	Garden warbler	LX88458	1	0	1	0	1	1	16.3	620
2019	7/5/2019	Garden warbler	LX88459	1	0	1	0	0	2	14.7	640
2019	7/5/2019	Garden warbler	LX88460	5	0	1	0	0	2	16.1	610
2019	7/5/2019	Garden warbler	LX88461	8	0	1	0	1	2	15.6	600
2019	7/5/2019	Garden warbler	LX88462	0	0	0	0	1	1	14.6	610
2019	7/5/2019	Garden warbler	LX88463	0	0	0	0	1	2	15.1	560
2019	7/5/2019	Garden warbler	LX88465	0	0	0	0	0	1	13.8	610
2019	7/5/2019	Garden warbler	LX88466	0	0	0	0	0	1	13.4	615
2019	8/5/2019	Garden warbler	LX88474	0	3	0	1	0	0	14.2	610
2019	8/5/2019	Garden warbler	LX88475	0	10	0	1	3	2	17.6	650
2019	8/5/2019	Garden warbler	LX88477	6	0	1	0	0	2	15.8	630
2019	8/5/2019	Garden warbler	LX88480	0	3	0	1	2	1	16.9	620
2019	8/5/2019	Garden warbler	LX88482	0	10	0	1	3	2	18.2	620
2019	8/5/2019	Garden warbler	LX88483	0	0	0	0	1	2	15.1	615
2019	8/5/2019	Garden warbler	LX88484	0	2	0	1	3	2	20.5	630
2019	8/5/2019	Garden warbler	LX88489	11	0	1	0	2	2	16.4	610
2019	8/5/2019	Garden warbler	LX88493	8	0	1	0	2	2	15.2	580
2019	8/5/2019	Garden warbler	LX88496	9	0	1	0	0	2	16.8	620
2019	8/5/2019	Garden warbler	LX88499	4	0	1	0	0	2	16	620
2019	8/5/2019	Garden warbler	LX88500	0	0	0	0	0	1	14.2	580
2019	8/5/2019	Garden warbler	LX88502	7	1	1	1	2	2	17.8	620
2019	8/5/2019	Garden warbler	LX88503	1	0	1	0	2	2	16.9	610
2019	8/5/2019	Garden warbler	LX88517	4	1	1	1	1	2	16.5	610
2019	8/5/2019	Garden warbler	LX88518	9	0	1	0	0	2	16	660
2019	8/5/2019	Garden warbler	LX88519	1	0	1	0	2	2	17.2	600
2019	8/5/2019	Garden warbler	LX88529	0	0	0	0	4	2	21	640
2019	8/5/2019	Garden warbler	LX88530	1	0	1	0	2	2	17.4	600
2019	8/5/2019	Garden warbler	LX88532	0	3	0	1	3	2	19.2	625
2019	8/5/2019	Garden warbler	LX88546	14	0	1	0	2	2	15.8	620
2019	8/5/2019	Garden warbler	LX88547	1	0	1	0	0	1	14.5	600
2019	8/5/2019	Garden warbler	LX88548	7	0	1	0	0	1	14.2	600
2019	8/5/2019	Garden warbler	LX88549	0	0	0	0	2	2	18.8	650
2019	8/5/2019	Garden warbler	LX88554	1	0	1	0	0	1	15.2	610
2019	8/5/2019	Garden warbler	LX88556	4	0	1	0	2	2	16.1	635
2019	8/5/2019	Garden warbler	LX88557	0	0	0	0	2	2	16.3	610
2019	8/5/2019	Garden warbler	LX88558	0	0	0	0	2	2	16.4	590
2019	8/5/2019	Garden warbler	LX88559	9	0	1	0	2	2	16.5	610
2019	8/5/2019	Garden warbler	LX88561	6	0	1	0	0	2	16.6	640
2019	8/5/2019	Garden warbler	LX88588	1	6	1	1	0	1	14.8	625
2019	8/5/2019	Garden warbler	LX88589	6	0	1	0	2	2	16.7	640
2019	8/5/2019	Garden warbler	LX88621	1	0	1	0	1	2	14.5	600
2019	8/5/2019	Garden warbler	LX88622	5	0	1	0	2	2	19.2	620
2019	8/5/2019	Garden warbler	LX88629	0	0	0	0	0	1	15.4	630
2019	8/5/2019	Garden warbler	LX88633	0	0	0	0	2	2	16.8	605
2019	8/5/2019	Garden warbler	LX88634	2	0	1	0	2	2	15.8	610
2019	8/5/2019	Garden warbler	LX88637	2	0	1	0	0	2	15.2	590
2019	9/5/2019	Garden warbler	LX88648	1	0	1	0	0	1	15.3	620
2019	9/5/2019	Garden warbler	LX88649	0	4	0	1	2	2	16.8	650
2019	9/5/2019	Garden warbler	LX88651	0	0	0	0	2	2	18	620
2019	9/5/2019	Garden warbler	LX88652	6	0	1	0	2	2	15.8	600
2019	9/5/2019	Garden warbler	LX88658	0	3	0	1	2	2	17.7	610
2019	9/5/2019	Garden warbler	LX88659	1	0	1	0	2	2	17.1	590
2019	9/5/2019	Garden warbler	LX88660	0	1	0	1	3	3	18.8	600
2019	9/5/2019	Garden warbler	LX88662	0	1	0	1	3	2	18.1	620
2019	9/5/2019	Garden warbler	LX88663	0	5	0	1	1	2	16.8	615
2019	9/5/2019	Garden warbler	LX88666	2	0	1	0	1	1	14.8	600
2019	9/5/2019	Garden warbler	LX88667	2	0	1	0	1	1	14.2	580
2019	9/5/2019	Garden warbler	LX88671	0	1	0	1	3	2	18.2	600
2019	9/5/2019	Garden warbler	LX88673	0	8	0	1	1	2	16.1	640
2019	9/5/2019	Garden warbler	LX88675	0	0	0	0	2	1	16.4	590
2019	9/5/2019	Garden warbler	LX88676	0	0	0	0	1	1	18.7	610
2019	9/5/2019	Garden warbler	LX88677	1	0	1	0	1	1	16.6	590
2019	9/5/2019	Garden warbler	LX88679	0	0	0	0	3	3	17	610
2019	9/5/2019	Garden warbler	LX88680	0	1	0	1	4	3	16.9	600
2019	9/5/2019	Garden warbler	LX88681	2	0	1	0	1	1	13.7	580
2019	10/5/2019	Garden warbler	LX88686	0	0	0	0	0	1	15.3	610
2019	10/5/2019	Garden warbler	LX88687	8	8	1	1	2	2	17.7	600
2019	10/5/2019	Garden warbler	LX88688	0	0	0	0	2	1	16.1	585
2019	10/5/2019	Garden warbler	LX88689	1	3	1	1	1	1	15.6	605
2019	10/5/2019	Garden warbler	LX88690	0	0	0	0	4	2	22	580
2019	10/5/2019	Garden warbler	LX88692	2	0	1	0	1	2	15.8	630
2019	10/5/2019	Garden warbler	LX88693	1	0	1	0	0	1	14.6	600
2019	10/5/2019	Garden warbler	LX88694	0	0	0	0	1	1	15	600
2019	10/5/2019	Garden warbler	LX88695	1	2	1	1	1	1	15.9	595
2019	11/5/2019	Garden warbler	LX88698	0	0	0	0	4	3	22.7	600
2019	11/5/2019	Garden warbler	LX88702	0	0	0	0	2	1	17.3	610
2019	11/5/2019	Garden warbler	LX88703	0	0	0	0	3	2	17.9	620
2019	11/5/2019	Garden warbler	LX88704	0	0	0	0	2	2	16.9	630
2019	11/5/2019	Garden warbler	LX88705	0	0	0	0	3	2	18.3	630
2019	11/5/2019	Garden warbler	LX88706	0	0	0	0	5	2	21.9	590
2019	11/5/2019	Garden warbler	LX88707	0	0	0	0	3	2	18.3	610
2019	11/5/2019	Garden warbler	LX88708	0	0	0	0	0	1	15	620
2019	11/5/2019	Garden warbler	LX88709	0	0	0	0	5	3	18	600
2019	11/5/2019	Garden warbler	LX88731	0	10	0	1	2	2	18.5	630
2019	11/5/2019	Garden warbler	LX88733	0	1	0	1	2	2	18.2	600
2019	11/5/2019	Garden warbler	LX88734	1	0	1	0	2	2	16.4	600
2019	11/5/2019	Garden warbler	LX88735	3	5	1	1	3	2	17.8	600
2019	11/5/2019	Garden warbler	LX88737	3	1	1	1	2	2	16.6	620
2019	11/5/2019	Garden warbler	LX88740	1	0	1	0	2	2	20.1	600
2019	11/5/2019	Garden warbler	LX88741	4	0	1	0	2	2	17.1	600
2019	11/5/2019	Garden warbler	LX88742	0	2	0	1	0	2	15.9	620
2019	11/5/2019	Garden warbler	LX88815	8	0	1	0	3	3	16.4	580
2019	11/5/2019	Garden warbler	LX88816	0	6	0	1	2	2	17.5	620
2019	11/5/2019	Garden warbler	LX88817	2	2	1	1	2	2	16.3	620
2019	11/5/2019	Garden warbler	LX88818	5	0	1	0	3	2	19.6	600
2019	11/5/2019	Garden warbler	LX88822	0	2	0	1	2	2	18.3	650
2019	11/5/2019	Garden warbler	LX88825	0	0	0	0	2	2	18.2	630
2019	11/5/2019	Garden warbler	LX88826	0	3	0	1	2	2	16.4	630
2019	11/5/2019	Garden warbler	LX88827	1	0	1	0	2	1	17.1	610
2019	11/5/2019	Garden warbler	LX88828	8	0	1	0	1	2	17	620
2019	11/5/2019	Garden warbler	LX88892	2	0	1	0	0	1	13.7	640
2019	11/5/2019	Garden warbler	LX88900	5	0	1	0	0	1	13.7	640
2019	11/5/2019	Garden warbler	LX88928	10	0	1	0	2	2	17.1	630
2019	11/5/2019	Garden warbler	LX88942	4	1	1	1	2	2	15.9	590
2019	11/5/2019	Garden warbler	LX88951	5	2	1	1	1	1	15.9	620
2019	11/5/2019	Garden warbler	LX88955	6	0	1	0	2	2	14.4	600
2019	11/5/2019	Garden warbler	LX89027	18	2	1	1	2	2	16.4	610
2019	11/5/2019	Garden warbler	LX89030	0	0	0	0	1	1	14.3	610
2019	12/5/2019	Garden warbler	LX89050	3	0	1	0	0	1	15.3	620
2019	12/5/2019	Garden warbler	LX89051	2	0	1	0	1	1	15.2	610
2019	12/5/2019	Garden warbler	LX89053	12	0	1	0	4	1	18.9	620
2019	12/5/2019	Garden warbler	LX89055	2	1	1	1	2	2	16.5	600
2019	12/5/2019	Garden warbler	LX89056	5	0	1	0	0	1	15.1	600
2019	12/5/2019	Garden warbler	LX89061	4	0	1	0	0	2	14	620
2019	12/5/2019	Garden warbler	LX89069	12	0	1	0	0	1	15.3	640
2019	12/5/2019	Garden warbler	LX89070	18	0	1	0	0	1	15.2	630
2019	13/05/2019	Garden warbler	LX89074	4	0	1	0	0	1	14.6	580
2019	13/05/2019	Garden warbler	LX89079	0	1	0	1	0	1	14.4	590
2019	13/05/2019	Garden warbler	LX89080	0	1	0	1	2	2	19	600
2019	13/05/2019	Garden warbler	LX89082	1	1	1	1	2	1	14.2	580
2019	13/05/2019	Garden warbler	LX89083	4	0	1	0	3	2	16.1	600
2019	14/05/2019	Garden warbler	LX89092	5	0	1	0	1	1	16.1	590
2019	14/05/2019	Garden warbler	LX89122	2	0	1	0	3	2	18.3	640
2019	14/05/2019	Garden warbler	LX89126	1	3	1	1	0	1	15.3	620
2019	14/05/2019	Garden warbler	LX89128	0	4	0	1	1	1	15.4	620
2019	14/05/2019	Garden warbler	LX89129	6	2	1	1	2	2	17.4	590
2019	14/05/2019	Garden warbler	LX89132	0	0	0	0	0	2	15.1	610
2019	15/05/2019	Garden warbler	LX89134	0	3	0	1	4	2	20.9	610
2019	15/05/2019	Garden warbler	LX89153	1	0	1	0	1	2	15.3	610
2019	15/05/2019	Garden warbler	LX89154	4	0	1	0	1	1	15.6	600
2019	16/05/2019	Garden warbler	LX89161	4	0	1	0	0	1	15.2	630
2019	16/05/2019	Garden warbler	LX89163	0	0	0	0	3	2	17.7	630
2019	16/05/2019	Garden warbler	LX89165	0	0	0	0	0	2	15.2	600
2019	16/05/2019	Garden warbler	LX89169	1	0	1	0	0	2	15.7	600
2019	16/05/2019	Garden warbler	LX89171	0	8	0	1	1	2	15.2	600
2019	16/05/2019	Garden warbler	LX89186	0	0	0	0	0	2	15.7	600
2019	16/05/2019	Garden warbler	LX89187	1	0	1	0	2	2	17	620
2019	16/05/2019	Garden warbler	LX89197	1	0	1	0	0	2	15.6	610
2019	16/05/2019	Garden warbler	LX89198	9	0	1	0	1	2	16	600
2019	16/05/2019	Garden warbler	LX89201	0	0	0	0	1	2	15.6	620
2019	16/05/2019	Garden warbler	LX89204	1	0	1	0	1	2	16	620
2019	16/05/2019	Garden warbler	LX89209	11	0	1	0	0	2	13.9	590
2019	16/05/2019	Garden warbler	LX89224	0	0	0	0	2	2	16	580
2019	16/05/2019	Garden warbler	LX89255	4	0	1	0	2	2	18.2	640
2019	16/05/2019	Garden warbler	LX89226	6	0	1	0	0	2	15.1	610
2019	16/05/2019	Garden warbler	LX89227	2	0	1	0	1	2	15.6	610
2019	16/05/2019	Garden warbler	LX89228	2	0	1	0	1	2	18.1	610
2019	16/05/2019	Garden warbler	LX89230	2	0	1	0	2	2	16.6	640
2019	16/05/2019	Garden warbler	LX89233	10	0	1	0	1	2	15.6	590
2019	16/05/2019	Garden warbler	LX89234	3	0	1	0	3	2	18.2	600
2019	16/05/2019	Garden warbler	LX89236	5	0	1	0	0	2	16	620
2019	16/05/2019	Garden warbler	LX89243	3	0	1	0	2	2	15.1	600
2019	16/05/2019	Garden warbler	LX89251	4	0	1	0	2	2	18.5	630
2019	16/05/2019	Garden warbler	LX89252	4	0	1	0	0	2	14	620
2019	16/05/2019	Garden warbler	LX89253	2	1	1	1	2	2	15.1	620
2019	16/05/2019	Garden warbler	LX89254	2	0	1	0	2	2	15.8	620
2019	16/05/2019	Garden warbler	LX89257	0	3	0	1	2	2	16.2	600
2019	16/05/2019	Garden warbler	LX89260	0	2	0	1	2	2	16.3	630
2019	16/05/2019	Garden warbler	LX89262	8	0	1	0	0	2	14.9	630
2019	16/05/2019	Garden warbler	LX89263	2	0	1	0	2	2	15.6	590
2019	16/05/2019	Garden warbler	LX89265	2	0	1	0	0	2	15.7	610
2019	17/05/2019	Garden warbler	LX89479	5	0	1	0	0	1	14	600
2019	17/05/2019	Garden warbler	LX89480	2	0	1	0	0	1	13.1	590
2019	17/05/2019	Garden warbler	LX89481	1	0	1	0	0	1	14.2	635
2019	17/05/2019	Garden warbler	LX89483	5	1	1	1	0	1	16.2	600
2019	17/05/2019	Garden warbler	LX89485	0	0	0	0	1	2	15.5	630
2019	17/05/2019	Garden warbler	LX89493	9	0	1	0	1	2	14.8	610
2019	17/05/2019	Garden warbler	LX89494	4	0	1	0	1	2	15.4	600
2019	17/05/2019	Garden warbler	LX89495	31	0	1	0	0	1	14.9	600
2019	17/05/2019	Garden warbler	LX89496	10	0	1	0	0	2	17.2	640
2019	17/05/2019	Garden warbler	LX89530	5	0	1	0	0	2	15.4	610
2019	16/05/2019	Garden warbler	LX89229	0	0	0	0	1	2	15.8	650
2019	16/05/2019	Garden warbler	LX89176	1	2	1	1	2	2	16.2	620
2021	9/4/2021	Common redstart	60A7884	0	0	0	0	2	2	13.7	590
2021	9/4/2021	Common redstart	60A7885	0	0	0	0	3	2	14	605
2021	9/4/2021	Common redstart	60A7886	0	0	0	0	0	1	12.6	595
2021	9/4/2021	Common redstart	60A7887	0	0	0	0	2	2	14.9	590
2021	9/4/2021	Whitethroat	60A7888	0	0	0	0	3	2	12.6	535
2021	9/4/2021	Whitethroat	60A7889	0	0	0	0	2	2	13.5	540
2021	9/4/2021	Whitethroat	60A7891	0	0	0	0	3	2	15.8	570
2021	9/4/2021	Whitethroat	60A7892	0	0	0	0	0	1	12.1	600
2021	9/4/2021	Common redstart	60A7893	0	0	0	0	0	2	12.8	600
2021	9/4/2021	Whitethroat	60A7894	0	0	0	0	2	2	12.9	570
2021	9/4/2021	Common redstart	60A7895	0	0	0	0	0	1	10.6	590
2021	9/4/2021	Common redstart	60A7897	0	0	0	0	1	1	11.9	640
2021	9/4/2021	Common redstart	60A7904	0	0	0	0	2	2	14.3	605
2021	9/4/2021	Common redstart	60A7905	0	0	0	0	3	2	13.6	610
2021	9/4/2021	Common redstart	60A7906	0	0	0	0	2	2	12.7	595
2021	9/4/2021	Whitethroat	60A7907	0	0	0	0	0	1	12	595
2021	9/4/2021	Common redstart	60A7908	0	0	0	0	3	2	14.5	600
2021	11/4/2021	Garden warbler	LY28444	0	0	0	0	2	2	17	660
2021	11/4/2021	Whitethroat	60A7982	0	0	0	0	0	2	11.2	560
2021	11/4/2021	Whitethroat	60A7983	0	0	0	0	2	2	12.8	580
2021	11/4/2021	Whitethroat	60A7989	0	0	0	0	3	2	15.1	580
2021	11/4/2021	Whitethroat	60A7990	0	0	0	0	5	3	15.6	590
2021	11/4/2021	Garden warbler	LY28449	0	0	0	0	2	2	15.2	610
2021	11/4/2021	Garden warbler	LY28453	1	0	1	0	2	2	15.9	640
2021	11/4/2021	Whitethroat	60A7991	0	0	0	0	2	2	12.4	565
2021	11/4/2021	Whitethroat	60A7992	0	0	0	0	0	2	11.7	535
2021	11/4/2021	Common redstart	60A7994	0	0	0	0	3	2	15	605
2021	11/4/2021	Common redstart	60A7995	0	0	0	0	2	2	12	600
2021	11/4/2021	Common redstart	60A7996	0	0	0	0	3	2	14.6	605
2021	11/4/2021	Common redstart	60A7997	0	0	0	0	1	1	11.7	620
2021	11/4/2021	Common redstart	60A7998	0	0	0	0	2	2	14.1	620
2021	11/4/2021	Whitethroat	60A7999	0	0	0	0	0	1	10	550
2021	11/4/2021	Whitethroat	60A8000	0	0	0	0	2	2	12.1	580
2021	11/4/2021	Whitethroat	60A8001	0	0	0	0	2	2	12.5	560
2021	11/4/2021	Whitethroat	60A8002	0	0	0	0	5	2	15.8	580
2021	11/4/2021	Whitethroat	60A8003	0	0	0	0	3	2	13.2	575
2021	11/4/2021	Whitethroat	60A8004	0	0	0	0	2	2	13.3	570
2021	11/4/2021	Garden warbler	LY28455	0	0	0	0	2	2	16.8	600
2021	11/4/2021	Common redstart	60A8011	0	0	0	0	0	2	11.1	610
2021	11/4/2021	Common redstart	60A8012	0	0	0	0	1	1	12.3	630
2021	11/4/2021	Whitethroat	60A8013	0	0	0	0	2	2	12.6	550
2021	11/4/2021	Common redstart	60A8014	0	0	0	0	0	2	13.2	610
2021	11/4/2021	Common redstart	60A8030	0	0	0	0	2	2	10.9	605
2021	11/4/2021	Common redstart	60A8031	0	0	0	0	0	1	11.3	620
2021	11/4/2021	Common redstart	60A8032	0	0	0	0	0	1	12.3	625
2021	11/4/2021	Common redstart	60A8033	0	0	0	0	2	2	12.2	585
2021	11/4/2021	Whinchat	60A8034	0	0	0	0	0	1	12.4	580
2021	11/4/2021	Garden warbler	LY28465	0	0	0	0	3	2	17.8	640
2021	11/4/2021	Whinchat	60A8068	0	0	0	0	1	1	12	575
2021	11/4/2021	Common redstart	60A8069	0	0	0	0	2	2	12.8	600
2021	11/4/2021	Whitethroat	60A8070	0	0	0	0	0	1	10.8	575
2021	11/4/2021	Whitethroat	60A8071	0	0	0	0	0	1	10.8	565
2021	11/4/2021	Whitethroat	60A8072	0	0	0	0	2	2	11.9	570
2021	11/4/2021	Whitethroat	60A8073	0	0	0	0	3	2	13.3	590
2021	11/4/2021	Whitethroat	60A8074	0	0	0	0	0	1	10.8	550
2021	11/4/2021	Whitethroat	60A8075	1	0	1	0	0	1	10.7	570
2021	11/4/2021	Whitethroat	60A8096	0	0	0	0	0	1	10.7	580
2021	11/4/2021	Whitethroat	60A8097	0	0	0	0	0	1	11.5	610
2021	11/4/2021	Whinchat	60A8098	0	0	0	0	0	1	12.5	590
2021	14/04/2021	Whitethroat	60A8233	0	0	0	0	1	2	12.3	550
2021	14/04/2021	Whitethroat	60A8234	0	0	0	0	0	2	12.6	550
2021	14/04/2021	Whitethroat	60A8235	5	0	1	0	2	2	13.4	540
2021	14/04/2021	Common redstart	60A8237	0	0	0	0	1	2	12.2	600
2021	14/04/2021	Common redstart	60A8242	0	0	0	0	1	1	12.9	620
2021	14/04/2021	Whitethroat	60A8243	0	0	0	0	0	2	11.2	545
2021	14/04/2021	Whitethroat	60A8244	0	0	0	0	1	2	12.4	540
2021	14/04/2021	Whinchat	60A8247	0	0	0	0	0	2	13.7	620
2021	14/04/2021	Common redstart	60A8248	0	0	0	0	2	2	13.8	650
2021	14/04/2021	Whitethroat	60A8249	0	0	0	0	0	2	13.6	580
2021	14/04/2021	Common redstart	60A8251	0	0	0	0	4	2	13.6	610
2021	14/04/2021	Common redstart	60A8252	0	0	0	0	3	2	12.5	610
2021	14/04/2021	Whitethroat	60A8253	0	0	0	0	1	1	12.1	555
2021	14/04/2021	Whitethroat	60A8254	0	0	0	0	2	2	12.7	580
2021	14/04/2021	Whinchat	60A8266	0	0	0	0	2	2	NA	590
2021	14/04/2021	Whitethroat	60A8271	0	0	0	0	0	2	12.7	555
2021	14/04/2021	Common redstart	60A8272	0	0	0	0	0	2	12.9	600
2021	14/04/2021	Common redstart	60A8273	0	0	0	0	2	2	13.7	625
2021	14/04/2021	Common redstart	60A8274	0	0	0	0	0	2	12.5	610
2021	14/04/2021	Common redstart	60A8275	0	0	0	0	2	2	13.5	625
2021	15/04/2021	Whitethroat	60A8415	0	0	0	0	0	1	13	520
2021	15/04/2021	Whitethroat	60A8416	0	0	0	0	3	2	13.8	550
2021	15/04/2021	Common redstart	60A8425	0	0	0	0	0	0	11.7	600
2021	15/04/2021	Common redstart	60A8426	0	0	0	0	2	2	12.9	590
2021	15/04/2021	Whitethroat	60A8427	4	0	1	0	1	2	13.7	575
2021	15/04/2021	Whitethroat	60A8428	0	0	0	0	0	2	12.1	550
2021	15/04/2021	Common redstart	60A8429	0	0	0	0	0	0	12.6	615
2021	15/04/2021	Common redstart	60A8430	0	0	0	0	0	2	11.9	590
2021	15/04/2021	Common redstart	60A8431	0	0	0	0	0	1	12.5	570
2021	15/04/2021	Whitethroat	60A8441	0	0	0	0	2	2	12.3	560
2021	15/04/2021	Whitethroat	60A8442	0	0	0	0	3	2	14.4	570
2021	15/04/2021	Whitethroat	60A8443	0	0	0	0	0	1	12.6	575
2021	15/04/2021	Whitethroat	60A8444	0	0	0	0	5	2	14.9	575
2021	15/04/2021	Whitethroat	60A8445	1	0	1	0	2	2	13.6	550
2021	15/04/2021	Whitethroat	60A8446	2	0	1	0	2	2	12.6	540
2021	15/04/2021	Blackcap	LY28545	0	0	0	0	3	3	18.4	580
2021	15/04/2021	Blackcap	LY28546	0	0	0	0	2	2	17.7	565
2021	15/04/2021	Blackcap	LY28549	1	0	1	0	0	2	14	565
2021	15/04/2021	Whitethroat	60A8474	0	0	0	0	3	2	13.8	590
2021	15/04/2021	Whinchat	60A8482	0	0	0	0	2	2	14.5	590
2021	15/04/2021	Common redstart	60A8483	0	0	0	0	2	2	14.5	620
2021	15/04/2021	Common redstart	60A8484	0	0	0	0	0	2	13.5	585
2021	15/04/2021	Common redstart	60A8485	0	0	0	0	0	1	12.2	635
2021	15/04/2021	Whitethroat	60A8486	0	0	0	0	0	2	14.1	560
2021	15/04/2021	Whitethroat	60A8487	1	0	1	0	0	1	12.8	565
2021	15/04/2021	Blackcap	LY28550	0	0	0	0	3	2	17.9	590
2021	17/04/2021	Whinchat	60A8615	0	0	0	0	1	2	13.1	600
2021	17/04/2021	Whinchat	60A8616	0	0	0	0	0	2	13.2	620
2021	17/04/2021	Garden warbler	LY28574	0	6	0	1	2	2	16.3	625
2021	17/04/2021	Whitethroat	60A8603	0	0	0	0	1	1	11.3	555
2021	17/04/2021	Whitethroat	60A8604	0	0	0	0	2	2	14.2	555
2021	17/04/2021	Whitethroat	60A8605	0	0	0	0	0	2	12.7	570
2021	17/04/2021	Whitethroat	60A8606	1	0	1	0	2	2	10.6	570
2021	17/04/2021	Whitethroat	60A8607	0	0	0	0	0	2	12.5	570
2021	17/04/2021	Whitethroat	60A8608	0	0	0	0	2	2	13.7	565
2021	17/04/2021	Whitethroat	60A8609	0	0	0	0	0	2	11.8	580
2021	17/04/2021	Whitethroat	60A8610	0	0	0	0	2	2	12.2	540
2021	17/04/2021	Whitethroat	60A8611	0	0	0	0	2	2	12.2	575
2021	17/04/2021	Whitethroat	60A8612	0	0	0	0	3	2	13.8	560
2021	17/04/2021	Whitethroat	60A8613	1	0	1	0	2	2	13.3	550
2021	17/04/2021	Common redstart	60A8543	0	0	0	0	1	2	16.2	600
2021	17/04/2021	Whitethroat	60A8544	0	0	0	0	0	2	12.6	535
2021	17/04/2021	Whitethroat	60A8545	0	0	0	0	1	2	13.9	560
2021	17/04/2021	Whitethroat	60A8546	2	0	1	0	2	2	13.8	505
2021	17/04/2021	Whitethroat	60A8547	0	0	0	0	1	1	12.2	560
2021	17/04/2021	Whitethroat	60A8548	0	0	0	0	0	2	14	535
2021	17/04/2021	Whitethroat	60A8549	0	0	0	0	2	2	13.7	525
2021	17/04/2021	Garden warbler	LY28562	0	0	0	0	0	1	15.3	625
2021	18/04/2021	Blackcap	LY28599	0	0	0	0	0	2	15.8	575
2021	18/04/2021	Blackcap	LY28600	0	0	0	0	3	2	17.3	560
2021	18/04/2021	Whinchat	60A8737	0	0	0	0	0	2	13.2	580
2021	18/04/2021	Whinchat	60A8738	0	0	0	0	3	2	18.7	615
2021	18/04/2021	Whitethroat	60A8739	0	0	0	0	2	2	13.8	570
2021	18/04/2021	Garden warbler	LY28602	0	0	0	0	0	2	14.7	630
2021	18/04/2021	Common redstart	60A8743	0	0	0	0	0	2	12.1	600
2021	18/04/2021	Whitethroat	60A8744	0	0	0	0	1	2	11.6	570
2021	18/04/2021	Whitethroat	60A8745	0	0	0	0	0	2	11.8	560
2021	18/04/2021	Whitethroat	60A8746	0	0	0	0	0	2	12.1	540
2021	18/04/2021	Whitethroat	60A8747	0	0	0	0	2	2	14.1	570
2021	18/04/2021	Whitethroat	60A8748	0	0	0	0	0	2	11.8	550
2021	18/04/2021	Whitethroat	60A8749	0	0	0	0	0	1	11.7	570
2021	18/04/2021	Common redstart	60A8750	0	0	0	0	0	2	12.9	630
2021	18/04/2021	Whitethroat	60A8751	0	0	0	0	0	2	11.9	600
2021	18/04/2021	Whitethroat	60A8752	0	0	0	0	0	2	11.7	580
2021	18/04/2021	Whitethroat	60A8753	0	0	0	0	2	2	12.9	590
2021	18/04/2021	Whitethroat	60A8754	0	0	0	0	0	2	13.5	570
2021	18/04/2021	Whinchat	60A8755	0	0	0	0	0	2	14.9	575
2021	18/04/2021	Whinchat	60A8756	0	0	0	0	0	2	13.9	565
2021	18/04/2021	Whitethroat	60A8759	0	0	0	0	0	2	12.7	550
2021	18/04/2021	Whitethroat	60A8760	0	0	0	0	0	2	12.8	570
2021	18/04/2021	Whitethroat	60A8761	0	0	0	0	1	2	11.4	550
2021	18/04/2021	Common redstart	60A8763	0	0	0	0	0	1	12.8	600
2021	18/04/2021	Garden warbler	LY28603	0	0	0	0	1	2	14.4	625
2021	18/04/2021	Garden warbler	LY28604	0	0	0	0	1	2	15.5	620
2021	18/04/2021	Blackcap	LY28605	0	0	0	0	0	2	15.1	540
2021	18/04/2021	Whinchat	60A8772	0	0	0	0	0	1	14.8	585
2021	18/04/2021	Common redstart	60A8773	0	0	0	0	0	1	11.7	605
2021	18/04/2021	Whitethroat	60A8774	1	0	1	0	1	2	12.1	515
2021	18/04/2021	Whitethroat	60A8775	0	0	0	0	1	1	11.1	580
2021	18/04/2021	Common redstart	60A8789	0	0	0	0	0	2	11.2	620
2021	18/04/2021	Whitethroat	60A8790	0	0	0	0	0	2	12.6	540
2021	18/04/2021	Whitethroat	60A8791	0	0	0	0	0	2	11.4	570
2021	18/04/2021	Blackcap	LY28614	0	0	0	0	4	3	18.1	550
2021	18/04/2021	Common redstart	60A8794	0	0	0	0	0	1	12.4	610
2021	18/04/2021	Common redstart	60A8795	0	0	0	0	0	1	11.6	590
2021	18/04/2021	Whinchat	60A8801	0	0	0	0	0	1	14.2	570
2021	18/04/2021	Whinchat	60A8802	0	0	0	0	0	1	14.4	600
2021	20/04/2021	Whinchat	60A8856	0	0	0	0	2	2	14.5	590
2021	20/04/2021	Whinchat	60A8857	0	0	0	0	2	2	14.6	595
2021	20/04/2021	Common redstart	60A8859	0	0	0	0	2	2	13.8	600
2021	20/04/2021	Blackcap	LY28659	2	0	1	0	0	2	14.1	540
2021	20/04/2021	Whinchat	60A8860	0	0	0	0	0	2	15	600
2021	20/04/2021	Whitethroat	60A8861	0	0	0	0	3	2	15.4	570
2021	20/04/2021	Blackcap	LY28660	0	0	0	0	3	2	15.6	580
2021	20/04/2021	Blackcap	LY28661	0	0	0	0	4	2	18.7	560
2021	20/04/2021	Blackcap	LY28662	0	0	0	0	5	2	17.4	590
2021	20/04/2021	Blackcap	LY28663	0	0	0	0	2	2	15.8	570
2021	20/04/2021	Garden warbler	LY28665	0	0	0	0	2	2	18.6	620
2021	20/04/2021	Whinchat	60A8864	0	0	0	0	0	2	12.2	550
2021	20/04/2021	Whinchat	60A8865	0	0	0	0	3	2	16.3	610
2021	20/04/2021	Common redstart	60A8866	0	0	0	0	5	3	15.8	630
2021	20/04/2021	Common redstart	60A8867	0	0	0	0	0	2	13.9	640
2021	20/04/2021	Whitethroat	60A8868	0	0	0	0	2	2	14.8	580
2021	20/04/2021	Whitethroat	60A8869	0	0	0	0	1	2	11.7	530
2021	20/04/2021	Whitethroat	60A8870	0	0	0	0	4	2	13.7	590
2021	20/04/2021	Blackcap	LY28668	0	0	0	0	4	2	17.6	600
2021	20/04/2021	Whitethroat	60A8877	0	0	0	0	3	2	12.4	580
2021	20/04/2021	Common redstart	60A8878	0	0	0	0	2	2	11.8	600
2021	20/04/2021	Whitethroat	60A8879	0	0	0	0	2	2	11.5	530
2021	20/04/2021	Whitethroat	60A8880	0	0	0	0	4	2	13.3	560
2021	20/04/2021	Whitethroat	60A8881	0	0	0	0	4	2	13.1	555
2021	20/04/2021	Whitethroat	60A8882	0	0	0	0	4	2	13.8	580
2021	20/04/2021	Whitethroat	60A8883	0	0	0	0	2	2	12.5	555
2021	20/04/2021	Common redstart	60A8914	0	0	0	0	0	2	13.1	585
2021	20/04/2021	Whitethroat	60A8918	0	0	0	0	4	2	14.1	545
2021	20/04/2021	Whitethroat	60A8919	0	0	0	0	2	2	15.8	550
2021	20/04/2021	Garden warbler	LY28686	0	0	0	0	2	2	17.7	620
2021	20/04/2021	Common redstart	60A8930	0	0	0	0	0	2	12.6	630
2021	20/04/2021	Common redstart	60A8931	0	0	0	0	4	2	14.4	610
2021	20/04/2021	Common redstart	60A8932	0	0	0	0	0	2	12.3	615
2021	20/04/2021	Common redstart	60A8933	0	0	0	0	0	2	12.1	620
2021	20/04/2021	Whitethroat	60A8934	0	0	0	0	3	2	14.2	580
2021	20/04/2021	Whitethroat	60A8935	0	0	0	0	3	2	13.4	540
2021	20/04/2021	Whitethroat	60A8936	0	0	0	0	0	2	11.4	540
2021	20/04/2021	Whinchat	60A8948	0	0	0	0	1	2	13.6	610
2021	20/04/2021	Common redstart	60A8951	0	0	0	0	2	2	12.7	580
2021	20/04/2021	Common redstart	60A8952	0	0	0	0	1	2	12.6	640
2021	20/04/2021	Whitethroat	60A8953	0	0	0	0	2	2	13.7	590
2021	20/04/2021	Whitethroat	60A8954	0	0	0	0	2	2	12.9	550
2021	20/04/2021	Blackcap	LY28687	2	0	1	0	5	3	17.4	570
2021	20/04/2021	Whinchat	60A8958	0	0	0	0	2	2	15.3	555
2021	20/04/2021	Common redstart	60A8960	0	0	0	0	2	2	12.8	600
2021	20/04/2021	Common redstart	60A8961	0	0	0	0	4	2	14.9	595
2021	20/04/2021	Common redstart	60A8962	0	0	0	0	1	2	13.2	595
2021	20/04/2021	Whitethroat	60A8963	0	0	0	0	3	2	13.3	540
2021	20/04/2021	Whitethroat	60A8964	0	0	0	0	0	2	13	580
2021	24/04/2021	Garden warbler	LY28976	0	0	0	0	0	1	15.4	640
2021	24/04/2021	Whitethroat	64A0495	0	0	0	0	0	2	12.2	550
2021	24/04/2021	Whitethroat	64A0496	0	0	0	0	0	1	11.3	540
2021	24/04/2021	Whitethroat	64A0497	0	0	0	0	0	2	11.5	575
2021	24/04/2021	Whitethroat	64A0498	0	0	0	0	0	1	10.4	555
2021	24/04/2021	Whitethroat	64A0499	0	0	0	0	2	2	13.8	550
2021	24/04/2021	Whitethroat	64A0500	3	0	1	0	0	2	11.7	525
2021	24/04/2021	Whitethroat	64A0501	0	0	0	0	0	2	12.2	580
2021	24/04/2021	Whitethroat	64A0502	0	0	0	0	0	2	11.4	530
2021	24/04/2021	Garden warbler	LY28980	1	2	1	1	0	0	13.5	580
2021	24/04/2021	Whinchat	64A0512	0	0	0	0	0	1	13.2	540
2021	24/04/2021	Whitethroat	64A0513	1	0	1	0	0	1	11.1	525
2021	24/04/2021	Whitethroat	64A0514	0	0	0	0	0	2	11.5	560
2021	24/04/2021	Whitethroat	64A0515	0	0	0	0	0	1	11.5	530
2021	24/04/2021	Common redstart	64A0516	0	0	0	0	0	0	10.4	610
2021	24/04/2021	Whitethroat	64A0527	0	0	0	0	2	2	12	550
2021	24/04/2021	Garden warbler	LY28983	0	0	0	0	0	2	16	610
2021	24/04/2021	Whitethroat	64A0528	0	0	0	0	0	2	NA	555
2021	24/04/2021	Whitethroat	64A0529	0	0	0	0	0	2	11.7	545
2021	24/04/2021	Common redstart	64A0530	0	0	0	0	0	1	11.6	605
2021	24/04/2021	Common redstart	64A0531	0	0	0	0	2	2	13.9	615
2021	24/04/2021	Common redstart	64A0532	0	0	0	0	2	1	14.4	635
2021	24/04/2021	Garden warbler	LY28986	0	0	0	0	0	2	15	630
2021	24/04/2021	Garden warbler	LY28987	0	0	0	0	1	2	13.9	600
2021	24/04/2021	Garden warbler	LY28988	0	0	0	0	0	1	14.8	625
2021	24/04/2021	Garden warbler	LY28989	0	0	0	0	1	2	15.1	605
2021	24/04/2021	Whinchat	64A0536	0	0	0	0	0	2	12.4	580
2021	24/04/2021	Whinchat	64A0537	0	0	0	0	0	2	17	550
2021	24/04/2021	Whinchat	64A0538	0	0	0	0	1	2	15.1	575
2021	24/04/2021	Garden warbler	LY28991	0	6	0	1	0	1	16.4	610
2021	24/04/2021	Common redstart	64A0550	0	0	0	0	2	1	12.3	615
2021	24/04/2021	Whinchat	64A0551	0	0	0	0	0	1	NA	580
2021	24/04/2021	Whitethroat	64A0552	0	0	0	0	0	1	11.2	560
2021	24/04/2021	Garden warbler	LY28993	0	0	0	0	1	1	14	610
2021	25/04/2021	Garden warbler	LY29001	0	0	0	0	2	2	17.2	620
2021	25/04/2021	Garden warbler	LY29003	0	0	0	0	0	2	15.6	620
2021	25/04/2021	Garden warbler	LY29004	6	0	1	0	0	2	17	650
2021	25/04/2021	Whinchat	64A0587	0	0	0	0	0	2	13	550
2021	25/04/2021	Whitethroat	64A0588	0	0	0	0	0	2	12.5	580
2021	25/04/2021	Whitethroat	64A0589	2	0	1	0	0	1	12.4	550
2021	25/04/2021	Whitethroat	64A0590	0	0	0	0	1	2	13	560
2021	25/04/2021	Whitethroat	64A0591	0	0	0	0	2	2	12.9	565
2021	25/04/2021	Whitethroat	64A0592	1	0	1	0	1	2	11.8	530
2021	25/04/2021	Common redstart	64A0593	0	0	0	0	2	2	15.4	615
2021	25/04/2021	Whitethroat	64A0594	1	0	1	0	0	2	12.2	535
2021	25/04/2021	Whitethroat	64A0595	0	0	0	0	0	1	12.1	525
2021	25/04/2021	Common redstart	64A0602	0	0	0	0	2	2	13.3	630
2021	25/04/2021	Common redstart	64A0603	0	0	0	0	1	2	13.2	610
2021	25/04/2021	Whitethroat	64A0604	0	0	0	0	2	2	14.9	555
2021	25/04/2021	Whitethroat	64A0605	0	0	0	0	2	2	14.1	560
2021	25/04/2021	Whitethroat	64A0606	1	0	1	0	0	2	13	575
2021	25/04/2021	Whitethroat	64A0607	0	0	0	0	4	2	16.2	580
2021	25/04/2021	Garden warbler	LY29005	0	2	0	1	0	2	16	620
2021	25/04/2021	Garden warbler	LY29006	0	11	0	1	1	2	14.3	595
2021	25/04/2021	Garden warbler	LY29007	0	0	0	0	1	2	16.4	580
2021	25/04/2021	Whitethroat	64A0608	0	0	0	0	0	2	14.6	560
2021	25/04/2021	Whitethroat	64A0609	1	0	1	0	0	2	11.5	525
2021	25/04/2021	Whitethroat	64A0610	0	0	0	0	1	2	14.1	525
2021	25/04/2021	Garden warbler	LY29011	0	0	0	0	0	2	15	530
2021	25/04/2021	Garden warbler	LY29012	0	0	0	0	0	2	16.2	610
2021	25/04/2021	Garden warbler	LY29013	0	0	0	0	2	1	14.3	605
2021	25/04/2021	Garden warbler	LY29014	0	0	0	0	1	3	16.8	630
2021	25/04/2021	Garden warbler	LY29015	7	0	1	0	2	3	16.5	620
2021	25/04/2021	Garden warbler	LY29016	0	0	0	0	0	2	13.7	630
2021	25/04/2021	Common redstart	64A0617	0	0	0	0	2	2	14	600
2021	25/04/2021	Whitethroat	64A0618	0	0	0	0	2	2	12.5	530
2021	25/04/2021	Whitethroat	64A0619	0	0	0	0	3	2	14.5	575
2021	25/04/2021	Whitethroat	64A0620	0	0	0	0	3	2	13.8	550
2021	25/04/2021	Whitethroat	64A0621	0	0	0	0	2	2	12.7	560
2021	25/04/2021	Whitethroat	64A0622	0	0	0	0	1	2	12.3	560
2021	25/04/2021	Common redstart	64A0630	0	0	0	0	0	2	12.7	600
2021	25/04/2021	Common redstart	64A0631	0	0	0	0	1	2	12.6	600
2021	25/04/2021	Whitethroat	64A0632	0	0	0	0	3	2	13.4	570
2021	25/04/2021	Whitethroat	LY29017	3	0	1	0	2	2	15.9	625
2021	25/04/2021	Common redstart	64A0633	0	0	0	0	1	2	13.6	640
2021	25/04/2021	Common redstart	64A0634	0	0	0	0	2	2	14.2	610
2021	25/04/2021	Common redstart	64A0635	0	0	0	0	1	2	13	605
2021	25/04/2021	Common redstart	64A0636	0	0	0	0	3	2	15.8	615
2021	25/04/2021	Whitethroat	64A0637	0	0	0	0	1	2	14.5	550
2021	25/04/2021	Whitethroat	64A0638	0	0	0	0	2	2	13.9	545
2021	25/04/2021	Whitethroat	64A0639	0	0	0	0	4	2	14.7	555
2021	25/04/2021	Whitethroat	64A0640	0	0	0	0	4	2	14.6	560
2021	25/04/2021	Whitethroat	64A0641	0	0	0	0	0	2	12.5	545
2021	25/04/2021	Garden warbler	LY29018	1	2	1	1	2	2	16.4	640
2021	25/04/2021	Garden warbler	LY29021	0	0	0	0	2	3	16	640
2021	25/04/2021	Blackcap	LY29022	3	0	1	0	4	2	19.3	610
2021	25/04/2021	Common redstart	64A0644	0	0	0	0	2	2	13	600
2021	25/04/2021	Whitethroat	64A0646	0	0	0	0	5	2	15.7	560
2021	25/04/2021	Whitethroat	64A0649	0	0	0	0	5	2	15.6	580
2021	25/04/2021	Garden warbler	LY29026	0	0	0	0	0	2	13.6	610
2021	25/04/2021	Garden warbler	LY29028	2	0	1	0	1	2	14.8	635
2021	25/04/2021	Whinchat	64A0655	0	0	0	0	0	0	12.2	575
2021	25/04/2021	Whinchat	64A0656	0	0	0	0	0	2	12	550
2021	25/04/2021	Whitethroat	64A0658	0	0	0	0	2	2	13.5	560
2021	25/04/2021	Common redstart	64A0659	0	0	0	0	2	2	14.1	610
2021	25/04/2021	Common redstart	64A0660	0	0	0	0	2	1	14.2	605
2021	25/04/2021	Common redstart	64A0661	0	0	0	0	3	2	13.4	610
2021	27/04/2021	Garden warbler	LY29143	0	0	0	0	3	3	20.2	630
2021	27/04/2021	Garden warbler	LY29144	2	0	1	0	2	2	17	640
2021	27/04/2021	Garden warbler	LY29145	0	0	0	0	3	2	16	600
2021	27/04/2021	Whinchat	64A1157	0	0	0	0	0	2	14.8	600
2021	27/04/2021	Whitethroat	64A1158	0	0	0	0	2	2	14.3	580
2021	27/04/2021	Whitethroat	64A1159	0	0	0	0	2	2	13.5	555
2021	27/04/2021	Whitethroat	64A1160	0	1	0	1	0	2	12.5	530
2021	27/04/2021	Whitethroat	64A1161	0	0	0	0	1	2	11.9	560
2021	27/04/2021	Whitethroat	64A1162	0	0	0	0	1	1	12.6	550
2021	27/04/2021	Whitethroat	64A1163	0	0	0	0	2	2	13.7	570
2021	27/04/2021	Whitethroat	64A1164	0	0	0	0	2	2	12.3	560
2021	27/04/2021	Whitethroat	64A1165	0	0	0	0	4	2	14.6	550
2021	27/04/2021	Whitethroat	64A1166	0	0	0	0	1	1	12.8	560
2021	27/04/2021	Whitethroat	64A1167	0	0	0	0	2	2	13.2	570
2021	27/04/2021	Whitethroat	64A1168	0	0	0	0	2	2	13.3	540
2021	27/04/2021	Whinchat	64A1176	0	0	0	0	1	2	13.8	560
2021	27/04/2021	Whinchat	64A1177	5	0	1	0	0	1	14	560
2021	27/04/2021	Whinchat	64A1178	0	0	0	0	2	2	13.5	570
2021	27/04/2021	Whinchat	64A1179	0	0	0	0	0	2	13.8	580
2021	27/04/2021	Whitethroat	64A1191	0	0	0	0	2	2	11.9	540
2021	27/04/2021	Whitethroat	64A1221	0	0	0	0	4	2	15.4	555
2021	27/04/2021	Whitethroat	64A1222	0	0	0	0	1	1	12.6	570
2021	27/04/2021	Whitethroat	64A1223	0	0	0	0	0	2	11.9	560
2021	27/04/2021	Whitethroat	64A1224	0	0	0	0	0	2	11.5	545
2021	27/04/2021	Whitethroat	64A1225	0	0	0	0	0	1	12.2	510
2021	27/04/2021	Whitethroat	64A1226	0	0	0	0	1	1	13.3	570
2021	27/04/2021	Whinchat	64A1227	0	0	0	0	0	1	14.1	560
2021	27/04/2021	Whinchat	64A1228	0	0	0	0	0	1	13.1	560
2021	27/04/2021	Whinchat	64A1229	0	0	0	0	1	1	15.3	570
2021	27/04/2021	Whitethroat	64A1230	0	0	0	0	3	1	14.6	540
2021	27/04/2021	Whitethroat	64A1231	0	0	0	0	0	1	12.6	510
2021	27/04/2021	Whitethroat	64A1232	0	0	0	0	0	1	12.4	540
2021	27/04/2021	Whitethroat	64A1233	0	0	0	0	2	2	12.6	580
2021	27/04/2021	Whitethroat	64A1234	0	0	0	0	0	1	13.1	530
2021	27/04/2021	Whitethroat	64A1235	0	0	0	0	4	2	15.1	545
2021	27/04/2021	Whitethroat	64A1236	0	0	0	0	2	2	13.6	550
2021	27/04/2021	Whitethroat	64A1237	0	0	0	0	0	1	11.7	545
2021	27/04/2021	Common redstart	64A1238	0	0	0	0	1	1	14.6	590
2021	27/04/2021	Garden warbler	LY29156	0	0	0	0	0	2	16.4	590
2021	27/04/2021	Garden warbler	LY29157	0	0	0	0	0	1	16.1	610
2021	27/04/2021	Garden warbler	LY29158	0	0	0	0	2	2	16.8	600
2021	27/04/2021	Garden warbler	LY29159	0	0	0	0	1	1	16.3	635
2021	27/04/2021	Garden warbler	LY29160	0	0	0	0	2	2	18.4	605
2021	27/04/2021	Whinchat	64A1247	0	0	0	0	0	2	13.8	560
2021	27/04/2021	Garden warbler	LY29163	0	0	0	0	2	2	15.6	600
2021	27/04/2021	Garden warbler	LY29165	0	0	0	0	2	2	17.1	640
2021	27/04/2021	Whitethroat	64A1251	0	0	0	0	1	2	12.3	570
2021	27/04/2021	Whitethroat	64A1252	0	0	0	0	2	2	13.5	570
2021	27/04/2021	Whitethroat	64A1253	0	3	0	1	4	2	14.8	570
2021	27/04/2021	Whitethroat	64A1254	0	0	0	0	1	2	13.6	570
2021	27/04/2021	Whitethroat	64A1255	0	0	0	0	2	2	12	580
2021	27/04/2021	Whitethroat	64A1256	0	0	0	0	2	2	13.5	550
2021	27/04/2021	Whitethroat	64A1257	0	0	0	0	3	2	14.8	560
2021	27/04/2021	Whitethroat	64A1261	0	0	0	0	0	1	11.5	590
2021	27/04/2021	Whitethroat	64A1262	0	0	0	0	2	2	14.2	540
2021	27/04/2021	Whitethroat	64A1263	0	0	0	0	3	2	15	550
2021	27/04/2021	Whitethroat	64A1264	0	0	0	0	2	2	11.9	570
2021	27/04/2021	Garden warbler	LY29166	0	0	0	0	2	2	16.7	600
2021	27/04/2021	Whitethroat	64A1265	10	0	1	0	3	2	14.8	600
2021	27/04/2021	Whitethroat	64A1266	0	0	0	0	2	2	13.1	540
2021	29/04/2021	Garden warbler	LY29202	0	0	0	0	4	2	20.8	590
2021	29/04/2021	Garden warbler	LY29203	0	0	0	0	0	2	15.7	585
2021	29/04/2021	Garden warbler	LY29204	0	0	0	0	4	2	20.4	600
2021	29/04/2021	Garden warbler	LY29205	0	0	0	0	1	1	17.6	605
2021	29/04/2021	Garden warbler	LY29206	0	0	0	0	3	2	19.6	590
2021	29/04/2021	Whinchat	64A1392	0	0	0	0	0	2	15.6	570
2021	29/04/2021	Whitethroat	64A1394	0	0	0	0	2	2	13.2	570
2021	29/04/2021	Whitethroat	64A1395	7	0	1	0	0	2	12.6	555
2021	29/04/2021	Whitethroat	64A1396	0	0	0	0	1	2	12.3	565
2021	29/04/2021	Common redstart	64A1397	0	0	0	0	3	2	15.9	620
2021	29/04/2021	Garden warbler	LY29216	0	0	0	0	3	2	18.9	640
2021	29/04/2021	Garden warbler	LY29217	0	0	0	0	2	2	16	620
2021	29/04/2021	Garden warbler	LY29218	1	0	1	0	2	2	15.3	640
2021	29/04/2021	Whitethroat	64A1418	0	0	0	0	2	2	12.8	550
2021	29/04/2021	Whitethroat	64A1419	0	0	0	0	2	2	12.7	600
2021	29/04/2021	Whinchat	64A1420	0	0	0	0	3	2	15.2	590
2021	29/04/2021	Whinchat	64A1421	1	0	1	0	1	2	14.8	630
2021	29/04/2021	Garden warbler	LY29227	1	0	1	0	4	2	16.7	620
2021	29/04/2021	Common redstart	64A1436	0	0	0	0	3	2	13.9	620
2021	29/04/2021	Common redstart	64A1437	0	0	0	0	2	2	12.7	610
2021	29/04/2021	Blackcap	LY29230	0	0	0	0	0	2	14.7	600
2021	29/04/2021	Garden warbler	LY29231	0	0	0	0	2	2	15.3	590
2021	29/04/2021	Garden warbler	LY29232	0	0	0	0	2	2	14.6	610
2021	29/04/2021	Whinchat	64A1445	0	0	0	0	0	2	14.2	610
2021	29/04/2021	Whinchat	64A1446	0	0	0	0	2	2	13.7	580
2021	29/04/2021	Whitethroat	64A1447	1	0	1	0	3	2	14.5	580
2021	29/04/2021	Whitethroat	64A1448	0	0	0	0	1	2	13.5	540
2021	29/04/2021	Whitethroat	64A1449	0	0	0	0	2	2	14.4	570
2021	29/04/2021	Whitethroat	64A1450	0	0	0	0	1	2	12.5	570
2021	29/04/2021	Whitethroat	64A1451	0	0	0	0	0	2	12.9	570
2021	29/04/2021	Common redstart	64A1452	0	0	0	0	0	1	11.2	610
2021	29/04/2021	Garden warbler	LY29245	0	0	0	0	0	2	15.9	590
2021	29/04/2021	Garden warbler	LY29246	0	0	0	0	2	2	16.5	560
2021	29/04/2021	Garden warbler	LY29247	0	0	0	0	3	2	15.5	620
2021	29/04/2021	Garden warbler	LY29248	6	0	1	0	1	2	14.9	610
2021	29/04/2021	Garden warbler	LY29249	0	0	0	0	2	2	15.1	625
2021	29/04/2021	Whinchat	64A1463	0	0	0	0	1	2	14.1	580
2021	29/04/2021	Whinchat	64A1464	1	0	1	0	0	1	12.4	580
2021	29/04/2021	Whinchat	64A1465	0	0	0	0	2	2	13.6	610
2021	29/04/2021	Whinchat	64A1466	0	0	0	0	0	1	12.5	590
2021	29/04/2021	Whinchat	64A1467	0	0	0	0	0	2	13.5	590
2021	29/04/2021	Whinchat	64A1468	0	0	0	0	0	1	13.5	600
2021	29/04/2021	Common redstart	64A1469	0	0	0	0	4	2	14.8	600
2021	29/04/2021	Whitethroat	64A1473	0	0	0	0	2	2	12.1	570
2021	29/04/2021	Whitethroat	64A1474	0	0	0	0	2	2	12.8	570
2021	29/04/2021	Whitethroat	64A1479	0	0	0	0	2	2	12.5	550
2021	29/04/2021	Whitethroat	64A1480	0	0	0	0	0	2	11.3	595
2021	29/04/2021	Whitethroat	64A1481	0	0	0	0	3	2	14	570
2021	29/04/2021	Garden warbler	LY29252	0	0	0	0	2	2	17.8	645
2021	1/5/2021	Garden warbler	LY29331	0	0	0	0	2	2	19.3	600
2021	1/5/2021	Garden warbler	LY29332	0	0	0	0	5	2	17.9	655
2021	1/5/2021	Garden warbler	LY29333	0	0	0	0	3	2	15.7	600
2021	1/5/2021	Garden warbler	LY29334	0	0	0	0	4	2	18.9	650
2021	1/5/2021	Garden warbler	LY29335	6	0	1	0	2	2	14.9	630
2021	1/5/2021	Garden warbler	LY29336	0	0	0	0	2	2	16	620
2021	1/5/2021	Garden warbler	LY29337	1	3	1	1	2	1	15.7	520
2021	1/5/2021	Whitethroat	64A1768	0	1	0	1	2	1	11.8	560
2021	1/5/2021	Whitethroat	64A1769	0	0	0	0	3	2	14	545
2021	1/5/2021	Whitethroat	64A1770	0	0	0	0	2	2	12.5	550
2021	1/5/2021	Whinchat	64A1771	0	0	0	0	2	2	15	595
2021	1/5/2021	Whinchat	64A1772	0	0	0	0	3	2	15.1	590
2021	1/5/2021	Garden warbler	LY29344	0	0	0	0	2	2	16.2	640
2021	1/5/2021	Whitethroat	64A1776	0	0	0	0	4	2	15.7	550
2021	3/5/2021	Common redstart	64A1875	0	0	0	0	3	2	13.5	610
2021	3/5/2021	Whitethroat	64A1876	0	0	0	0	3	2	14.2	670
2021	3/5/2021	Whitethroat	64A1877	0	0	0	0	2	2	14	555
2021	3/5/2021	Whitethroat	64A1878	0	0	0	0	4	3	15.6	570
2021	3/5/2021	Whitethroat	64A1879	6	0	1	0	1	2	12.2	560
2021	3/5/2021	Whitethroat	64A1880	0	0	0	0	3	2	13.9	550
2021	3/5/2021	Whitethroat	64A1881	0	0	0	0	3	2	13.7	570
2021	3/5/2021	Whitethroat	64A1882	0	0	0	0	3	2	14.5	550
2021	3/5/2021	Whinchat	64A1889	0	0	0	0	0	2	14.3	580
2021	3/5/2021	Blackcap	LY29379	0	0	0	0	3	3	16.6	570
2021	3/5/2021	Garden warbler	LY29380	0	0	0	0	3	2	16.8	620
2021	3/5/2021	Garden warbler	LY29381	0	0	0	0	2	2	15.4	640
2021	3/5/2021	Garden warbler	LY29382	11	0	1	0	2	2	13.8	610
2021	3/5/2021	Garden warbler	LY29385	0	0	0	0	1	2	14.6	615
2021	3/5/2021	Garden warbler	LY29386	0	0	0	0	2	2	16.7	640
2021	3/5/2021	Garden warbler	LY29387	0	0	0	0	0	2	15	630
2021	3/5/2021	Garden warbler	LY29388	1	0	1	0	0	2	14.6	620
2021	3/5/2021	Garden warbler	LY29389	5	0	1	0	0	2	14.6	630
2021	3/5/2021	Garden warbler	LY29390	0	2	0	1	3	2	17.5	625
2021	3/5/2021	Garden warbler	LY29391	1	0	1	0	2	2	15.5	520
2021	3/5/2021	Garden warbler	LY29392	1	1	1	1	3	2	18.2	610
2021	3/5/2021	Garden warbler	LY29393	0	0	0	0	2	2	15.7	625
2021	3/5/2021	Whinchat	64A1904	0	0	0	0	2	2	15.4	190
2021	3/5/2021	Whitethroat	64A1905	0	0	0	0	2	2	14.7	560
2021	3/5/2021	Whitethroat	64A1906	0	0	0	0	3	2	14.5	575
2021	3/5/2021	Whitethroat	64A1907	0	0	0	0	0	2	12.2	570
2021	3/5/2021	Whitethroat	64A1908	2	0	1	0	0	1	11.4	575
2021	3/5/2021	Whinchat	64A1910	0	0	0	0	3	2	15.4	590
2021	3/5/2021	Whinchat	64A1911	0	0	0	0	0	1	13.1	585
2021	3/5/2021	Whitethroat	64A1912	0	0	0	0	0	2	11.5	590
2021	3/5/2021	Whitethroat	64A1913	1	0	1	0	2	2	13.8	580
2021	3/5/2021	Whitethroat	64A1914	0	0	0	0	3	2	14.1	580
2021	3/5/2021	Whitethroat	64A1915	1	0	1	0	4	2	14.9	585
2021	3/5/2021	Whitethroat	64A1916	0	0	0	0	0	2	12.2	530
2021	3/5/2021	Common redstart	64A1928	0	0	0	0	1	2	11.4	620
2021	3/5/2021	Garden warbler	LY29394	0	0	0	0	2	2	17.4	615
2021	3/5/2021	Garden warbler	LY29395	0	0	0	0	2	2	15.1	600
2021	3/5/2021	Garden warbler	LY29396	0	0	0	0	1	2	15.5	630
2021	3/5/2021	Garden warbler	LY29397	2	0	1	0	2	2	19.2	630
2021	3/5/2021	Garden warbler	LY29399	1	2	1	1	3	2	16.3	590
2021	3/5/2021	Garden warbler	LY29400	0	10	0	1	0	2	14.9	645
2021	3/5/2021	Garden warbler	LY29401	0	0	0	0	2	2	18.5	620
2021	3/5/2021	Garden warbler	LY29407	0	0	0	0	3	2	16.7	610
2021	3/5/2021	Garden warbler	LY29408	1	0	1	0	3	3	16.8	600
2021	3/5/2021	Garden warbler	LY29409	0	2	0	1	3	2	17	610
2021	3/5/2021	Garden warbler	LY29410	0	0	0	0	3	2	17.6	640
2021	3/5/2021	Garden warbler	LY29411	0	2	0	1	2	2	16.7	635
2021	3/5/2021	Garden warbler	LY29413	5	0	1	0	2	2	16	650
2021	3/5/2021	Common redstart	64A1956	0	0	0	0	3	2	15.2	630
2021	3/5/2021	Whinchat	64A1957	0	0	0	0	2	2	14.5	590
2021	3/5/2021	Whitethroat	64A1958	0	0	0	0	2	3	12.8	555
2021	3/5/2021	Whitethroat	64A1959	1	0	1	0	2	3	12.4	540
2021	3/5/2021	Whitethroat	64A1960	0	0	0	0	3	2	12.6	630
2021	3/5/2021	Whitethroat	64A1961	0	0	0	0	0	2	11.9	570
2021	3/5/2021	Whinchat	64A1962	0	0	0	0	1	2	13.7	570
2021	3/5/2021	Whitethroat	64A1963	0	0	0	0	0	2	12.9	555
2021	3/5/2021	Whitethroat	64A1964	0	0	0	0	2	2	13.4	570
2021	3/5/2021	Whitethroat	64A1965	0	0	0	0	3	1	13.2	580
2021	3/5/2021	Whitethroat	64A1966	0	0	0	0	2	1	12.7	590
2021	3/5/2021	Whitethroat	64A1967	0	0	0	0	2	2	13.3	570
2021	3/5/2021	Common redstart	64A1970	0	0	0	0	1	2	12.2	590
2021	3/5/2021	Garden warbler	LY29414	14	0	1	0	2	2	15.7	640
2021	3/5/2021	Garden warbler	LY29415	2	0	1	0	2	2	15.5	615
2021	3/5/2021	Garden warbler	LY29416	0	0	0	0	0	2	15.8	635
2021	3/5/2021	Garden warbler	LY29417	4	2	1	1	2	2	16	625
2021	3/5/2021	Garden warbler	LY29418	6	0	1	0	2	2	18.1	635
2021	3/5/2021	Garden warbler	LY29419	5	0	1	0	0	2	15.2	615
2021	3/5/2021	Whitethroat	64A1983	0	0	0	0	2	2	12.5	550
2021	3/5/2021	Whitethroat	64A1984	0	0	0	0	2	2	13	570
2021	3/5/2021	Whitethroat	64A1985	0	0	0	0	5	2	16.1	560
2021	3/5/2021	Whitethroat	64A1986	0	0	0	0	2	2	13.5	555
2021	3/5/2021	Garden warbler	LY29421	1	0	1	0	2	2	12	620
2021	3/5/2021	Garden warbler	LY29422	0	0	0	0	1	2	14.6	600
2021	3/5/2021	Garden warbler	LY29423	1	0	1	0	1	2	16.3	630
2021	3/5/2021	Garden warbler	LY29424	0	0	0	0	2	2	17.5	630
2021	3/5/2021	Garden warbler	LY29425	4	0	1	0	1	2	15.5	620
2021	3/5/2021	Garden warbler	LY29426	0	0	0	0	0	2	15.8	590
2021	3/5/2021	Garden warbler	LY29427	0	0	0	0	2	2	14.3	620
2021	3/5/2021	Whitethroat	64A1987	0	0	0	0	0	2	12.1	560
2021	3/5/2021	Whitethroat	64A2005	0	0	0	0	1	2	12.5	590
2021	3/5/2021	Garden warbler	LY29432	0	0	0	0	2	2	16.2	610
2021	3/5/2021	Garden warbler	LY29433	0	0	0	0	2	2	16.9	610
2021	3/5/2021	Whitethroat	64A2017	1	0	1	0	3	1	12.2	575
2021	3/5/2021	Whinchat	64A2018	0	0	0	0	0	2	12.9	570
2021	3/5/2021	Whinchat	64A2019	0	0	0	0	3	2	14.5	565
2021	3/5/2021	Whitethroat	64A2020	0	0	0	0	3	2	14	550
2021	3/5/2021	Garden warbler	NORING	0	7	0	1	1	2	15.9	610
2021	3/5/2021	Whinchat	64A2026	0	0	0	0	2	2	12.8	550
2021	3/5/2021	Garden warbler	LY29435	1	0	1	0	0	1	15.5	600
2021	3/5/2021	Garden warbler	LY29436	0	4	0	1	4	3	19.8	620
2021	6/5/2021	Whitethroat	64A2807	2	0	1	0	1	1	12.5	570
2021	6/5/2021	Whitethroat	64A2808	0	0	0	0	0	1	11.3	560
2021	6/5/2021	Common redstart	64A2815	0	0	0	0	2	2	13.8	590
2021	6/5/2021	Garden warbler	LY30029	0	0	0	0	2	2	17.1	620
2021	6/5/2021	Whitethroat	64A2817	0	0	0	0	0	1	10.5	560
2021	6/5/2021	Whitethroat	64A2818	0	0	0	0	1	2	12.1	570
2021	6/5/2021	Common redstart	64A2820	0	0	0	0	1	2	12.4	600
2021	6/5/2021	Common redstart	64A2821	0	0	0	0	3	2	13	580
2021	6/5/2021	Garden warbler	LY30030	7	0	1	0	0	1	13.9	640
2021	6/5/2021	Common redstart	64A2842	0	0	0	0	2	2	12.8	590
2021	6/5/2021	Whitethroat	64A2843	0	0	0	0	0	1	11.9	565
2021	6/5/2021	Whitethroat	64A2844	2	0	1	0	0	1	12.1	550
2021	6/5/2021	Garden warbler	LY30033	1	0	1	0	0	2	15.1	600
2021	6/5/2021	Garden warbler	LY30034	0	0	0	0	2	2	15.5	620
2021	6/5/2021	Common redstart	64A2861	0	0	0	0	3	2	13.5	615
2021	6/5/2021	Whinchat	64A2862	0	0	0	0	1	2	12.4	580
2021	6/5/2021	Whinchat	64A2863	0	0	0	0	3	2	13.8	590
2021	6/5/2021	Whinchat	64A2864	0	0	0	0	1	1	12.1	595
2021	6/5/2021	Common redstart	64A2875	0	0	0	0	3	1	13.3	615
2021	6/5/2021	Garden warbler	LY30035	1	1	1	1	2	1	14.6	620
2021	6/5/2021	Garden warbler	LY30036	0	0	0	0	1	1	12.9	595
2021	6/5/2021	Garden warbler	LY30037	0	0	0	0	2	1	15.2	620
2021	6/5/2021	Whitethroat	64A2884	0	1	0	1	5	2	16	560
2021	7/5/2021	Garden warbler	LY30049	0	0	0	0	3	2	19.2	600
2021	7/5/2021	Garden warbler	LY30050	0	0	0	0	3	2	18.9	620
2021	7/5/2021	Garden warbler	LY30051	0	0	0	0	1	2	15.7	630
2021	7/5/2021	Garden warbler	LY30052	0	0	0	0	1	3	14.7	660
2021	7/5/2021	Whitethroat	64A2929	0	0	0	0	6	2	16.9	540
2021	7/5/2021	Whitethroat	64A2930	0	0	0	0	4	2	14.5	550
2021	7/5/2021	Whitethroat	64A2933	0	0	0	0	0	2	13.2	530
2021	7/5/2021	Garden warbler	LY30053	4	0	1	0	0	2	15.9	610
2021	7/5/2021	Garden warbler	LY30054	0	0	0	0	2	2	16.8	610
2021	7/5/2021	Garden warbler	LY30055	0	0	0	0	3	2	17.8	590
2021	7/5/2021	Garden warbler	LY30056	6	0	1	0	0	2	15.6	650
2021	7/5/2021	Garden warbler	LY30057	0	0	0	0	1	2	16	590
2021	7/5/2021	Garden warbler	LY30058	0	0	0	0	0	2	16	600
2021	7/5/2021	Garden warbler	LY30059	0	0	0	0	0	2	14.3	645
2021	7/5/2021	Garden warbler	LY30060	0	0	0	0	2	2	16.4	580
2021	7/5/2021	Garden warbler	LY30061	0	0	0	0	2	2	18.3	630
2021	7/5/2021	Common redstart	64A2943	0	0	0	0	0	2	12.1	605
2021	7/5/2021	Whitethroat	64A2944	0	0	0	0	6	3	17.6	570
2021	7/5/2021	Garden warbler	LY30063	0	2	0	1	4	2	18.7	605
2021	7/5/2021	Garden warbler	LY30064	1	2	1	1	3	2	18.2	625
2021	7/5/2021	Garden warbler	LY30066	0	0	0	0	2	2	16.4	610
2021	7/5/2021	Garden warbler	LY30067	0	7	0	1	2	2	16.5	570
2021	7/5/2021	Garden warbler	LY30068	0	0	0	0	0	2	15.3	625
2021	7/5/2021	Garden warbler	LY30069	0	0	0	0	2	2	17.4	620
2021	7/5/2021	Garden warbler	LY30070	2	0	1	0	2	2	17	620
2021	7/5/2021	Whinchat	64A2945	1	0	1	0	1	1	13.9	575
2021	7/5/2021	Garden warbler	LY30073	1	0	1	0	1	2	15.2	610
2021	7/5/2021	Garden warbler	LY30074	0	2	0	1	2	3	15.8	610
2021	7/5/2021	Whitethroat	64A2954	2	0	1	0	3	2	14	560
2021	7/5/2021	Garden warbler	LY30078	0	0	0	0	2	2	15.7	610
2021	7/5/2021	Garden warbler	LY30079	0	0	0	0	2	2	16.2	620
2021	7/5/2021	Garden warbler	LY30080	0	0	0	0	2	2	15.9	630
2021	7/5/2021	Garden warbler	LY30081	0	0	0	0	2	2	15.3	630
2021	9/5/2021	Whitethroat	64A3118	2	0	1	0	0	1	10.8	540
2021	9/5/2021	Garden warbler	LY30175	0	0	0	0	0	2	15.6	590
2021	9/5/2021	Garden warbler	LY30176	0	0	0	0	2	2	18	600
2021	9/5/2021	Garden warbler	LY30177	0	0	0	0	0	1	14.8	630
2021	9/5/2021	Whitethroat	64A3137	0	0	0	0	2	2	13.6	560
2021	9/5/2021	Whitethroat	64A3138	0	0	0	0	2	2	14.2	565
2021	9/5/2021	Whitethroat	64A3139	0	0	0	0	4	2	13.8	580
2021	9/5/2021	Whinchat	64A3140	0	1	0	1	2	1	13.2	590
2021	9/5/2021	Garden warbler	LY30188	0	0	0	0	1	2	16.9	640
2021	9/5/2021	Garden warbler	LY30189	0	3	0	1	3	2	16.8	625
2021	9/5/2021	Garden warbler	LY30190	0	0	0	0	1	2	14.9	635
2021	9/5/2021	Garden warbler	LY30191	0	3	0	1	3	2	17	580
2021	9/5/2021	Garden warbler	LY30192	1	0	1	0	2	2	14.5	605
2021	9/5/2021	Garden warbler	LY30193	0	2	0	1	3	2	19.4	630
2021	9/5/2021	Garden warbler	LY30212	0	0	0	0	0	2	18.2	620
2021	9/5/2021	Garden warbler	LY30213	0	0	0	0	0	2	16	605
2021	9/5/2021	Garden warbler	LY30214	0	1	0	1	0	2	15.4	630
2021	9/5/2021	Garden warbler	LY30215	1	1	1	1	1	2	17.1	605
2021	9/5/2021	Garden warbler	LY30222	4	0	1	0	2	2	15.8	600
2021	9/5/2021	Garden warbler	LY30231	0	0	0	0	0	2	15.9	640
2021	9/5/2021	Garden warbler	LY30232	1	6	1	1	1	2	15.5	610
2021	9/5/2021	Garden warbler	LY30243	0	0	0	0	0	2	16.5	610
2021	9/5/2021	Garden warbler	LY30244	0	0	0	0	0	2	15.2	630
2021	9/5/2021	Garden warbler	LY30245	0	1	0	1	0	2	15.3	600
2021	9/5/2021	Garden warbler	LY30246	5	0	1	0	1	2	15.1	620
2021	9/5/2021	Garden warbler	LY30247	2	5	1	1	2	2	17.6	600
2021	9/5/2021	Garden warbler	LY30250	0	0	0	0	3	2	17.3	600
2021	9/5/2021	Garden warbler	LY30251	0	5	0	1	2	2	18.2	620
2021	9/5/2021	Garden warbler	LY30252	0	0	0	0	0	2	15.1	600
2021	9/5/2021	Garden warbler	LY30254	0	0	0	0	0	1	14.8	615
2021	9/5/2021	Whinchat	64A3141	0	0	0	0	0	1	11.6	560
2021	9/5/2021	Whitethroat	64A3146	0	0	0	0	2	2	13.3	550
2021	9/5/2021	Whitethroat	64A3147	0	0	0	0	3	2	13.2	570
2021	9/5/2021	Garden warbler	LY30194	0	0	0	0	3	2	17.4	625
2021	9/5/2021	Garden warbler	LY30195	0	0	0	0	0	2	16.9	605
2021	9/5/2021	Garden warbler	LY30196	0	0	0	0	3	2	18.2	625
2021	9/5/2021	Garden warbler	LY30197	0	0	0	0	2	2	16.4	620
2021	9/5/2021	Garden warbler	LY30198	0	1	0	1	1	2	14	625
2021	9/5/2021	Garden warbler	LY30199	0	0	0	0	2	2	17.2	640
2021	9/5/2021	Garden warbler	LY30200	0	0	0	0	1	1	16.1	650
2021	9/5/2021	Garden warbler	LY30201	0	0	0	0	1	2	15.1	625
2021	9/5/2021	Garden warbler	LY30202	0	0	0	0	2	2	16.2	635
2021	9/5/2021	Garden warbler	LY30203	0	2	0	1	1	2	15.9	620
2021	11/5/2021	Common redstart	64A3721	0	0	0	0	0	2	14.5	585
2021	11/5/2021	Whitethroat	64A3722	5	1	1	1	0	1	13.1	570
2021	11/5/2021	Whitethroat	64A3723	0	0	0	0	3	2	16.2	570
2021	11/5/2021	Whinchat	64A3724	0	0	0	0	2	2	16.7	550
2021	11/5/2021	Whitethroat	64A3725	0	0	0	0	2	2	14.6	540
2021	11/5/2021	Whitethroat	64A3726	1	0	1	0	5	3	15.2	540
2021	11/5/2021	Garden warbler	LY30566	0	0	0	0	1	2	15.2	615
2021	11/5/2021	Garden warbler	LY30567	0	1	0	1	0	2	16.4	610
2021	11/5/2021	Garden warbler	LY30568	0	0	0	0	4	2	19.1	570
2021	11/5/2021	Garden warbler	LY30569	0	0	0	0	2	2	16.1	640
2021	11/5/2021	Garden warbler	LY30570	0	0	0	0	1	2	14.1	610
2021	11/5/2021	Garden warbler	LY30571	0	0	0	0	1	1	15.3	615
2021	11/5/2021	Garden warbler	LY30572	0	0	0	0	2	3	16.9	630
2021	11/5/2021	Garden warbler	LY30573	0	0	0	0	0	1	14.5	620
2021	11/5/2021	Garden warbler	LY30574	0	0	0	0	2	2	16	610
2021	11/5/2021	Garden warbler	LY30575	0	1	0	1	3	2	17.3	590
2021	11/5/2021	Garden warbler	LY30576	0	0	0	0	0	0	14.3	615
2021	11/5/2021	Garden warbler	LY30577	9	0	1	0	0	1	13.3	620
2021	11/5/2021	Garden warbler	LY30580	0	0	0	0	3	2	18.4	620
2021	11/5/2021	Common redstart	64A3747	0	0	0	0	1	2	12.4	595
2021	11/5/2021	Whitethroat	64A3780	0	2	0	1	1	2	11.8	545
2021	11/5/2021	Common redstart	64A3781	0	0	0	0	0	1	12.5	575
2021	11/5/2021	Whinchat	64A3782	0	0	0	0	0	2	12.7	530
2021	11/5/2021	Whinchat	64A3783	0	0	0	0	0	2	13.9	560
2021	11/5/2021	Whinchat	64A3784	0	0	0	0	0	1	13.4	580
2021	11/5/2021	Whinchat	64A3785	0	0	0	0	0	2	14.7	540
2021	11/5/2021	Whinchat	64A3786	0	0	0	0	1	2	14.8	560
2021	11/5/2021	Garden warbler	LY30599	0	0	0	0	2	2	17.7	640
2021	11/5/2021	Garden warbler	LY30600	0	0	0	0	1	1	16	630
2021	11/5/2021	Garden warbler	LY30601	0	0	0	0	3	2	19.3	635
2021	11/5/2021	Garden warbler	LY30602	13	0	1	0	3	2	13.4	580
2021	11/5/2021	Garden warbler	LY30603	0	0	0	0	2	2	11.5	600
2021	11/5/2021	Whitethroat	64A3797	0	0	0	0	1	2	12.5	570
2021	11/5/2021	Whinchat	64A3798	0	0	0	0	1	1	14.5	605
2021	11/5/2021	Whinchat	64A3799	0	0	0	0	2	2	13.7	570
2021	11/5/2021	Common redstart	64A3800	0	0	0	0	0	1	10.2	600
2021	11/5/2021	Garden warbler	LY30604	1	0	1	0	0	2	14.5	590
2021	11/5/2021	Garden warbler	LY30606	1	0	1	0	0	1	13.8	650
2021	11/5/2021	Garden warbler	LY30607	1	4	1	1	1	2	16.3	600
2021	11/5/2021	Garden warbler	LY30609	0	0	0	0	0	2	14.7	625
2021	11/5/2021	Whinchat	64A3840	0	0	0	0	1	2	15.4	560
2021	11/5/2021	Whitethroat	64A3841	0	0	0	0	1	2	13.4	540
2021	11/5/2021	Whinchat	64A3843	0	0	0	0	0	1	13.3	575
2021	13/05/2021	Garden warbler	LY30617	0	1	0	1	1	1	17.8	620
2021	13/05/2021	Icterine warbler	64A3880	0	0	0	0	3	2	13	575
2021	13/05/2021	Garden warbler	LY30619	1	0	1	0	1	2	15.5	600
2021	13/05/2021	Garden warbler	LY30620	4	0	1	0	2	2	16.8	625
2021	13/05/2021	Garden warbler	LY30621	0	0	0	0	0	2	16.5	580
2021	13/05/2021	Garden warbler	LY30622	2	0	1	0	2	2	15.1	590
2021	13/05/2021	Garden warbler	LY30623	0	0	0	0	2	2	17.5	620
2021	13/05/2021	Icterine warbler	64A3881	0	0	0	0	3	2	11.7	600
2021	13/05/2021	Garden warbler	LY30624	0	0	0	0	2	2	18.7	645
2021	13/05/2021	Garden warbler	LY30625	9	0	1	0	1	2	16	605
2021	13/05/2021	Icterine warbler	64A3884	0	0	0	0	3	2	13.4	615
2021	13/05/2021	Garden warbler	LY30630	9	0	1	0	1	1	16.4	585
2021	16/05/2021	Whinchat	64A3981	0	0	0	0	3	2	15.4	560
2021	16/05/2021	Icterine warbler	64A3982	0	0	0	0	2	2	12.6	660
2021	16/05/2021	Icterine warbler	64A3983	0	0	0	0	3	2	11.6	610
2021	16/05/2021	Icterine warbler	64A3984	0	0	0	0	2	2	12.5	590
2021	16/05/2021	Garden warbler	LY30661	0	0	0	0	2	2	16.8	600
2021	16/05/2021	Garden warbler	LY30662	0	0	0	0	4	2	21.6	620
2021	16/05/2021	Garden warbler	LY30663	0	2	0	1	3	2	19.3	620
2021	16/05/2021	Garden warbler	LY30664	0	0	0	0	3	2	19.1	580
2021	16/05/2021	Garden warbler	LY30665	0	0	0	0	2	2	17.9	580
2021	16/05/2021	Garden warbler	LY30666	0	0	0	0	1	2	16.5	635
2021	16/05/2021	Garden warbler	LY30667	2	0	1	0	4	2	18	600
2021	16/05/2021	Garden warbler	LY30668	0	4	0	1	1	1	15.5	595
2021	16/05/2021	Garden warbler	LY30669	0	0	0	0	3	2	16.1	585
2021	16/05/2021	Garden warbler	LY30670	1	0	1	0	3	2	17.3	600
2021	16/05/2021	Garden warbler	LY30671	14	3	1	1	3	2	16.4	645
2021	16/05/2021	Icterine warbler	64A3986	0	0	0	0	3	2	12	620
2021	16/05/2021	Icterine warbler	64A3987	0	0	0	0	3	2	13	620
2021	16/05/2021	Icterine warbler	64A3988	0	0	0	0	3	2	12.8	610
2021	16/05/2021	Icterine warbler	64A3989	0	0	0	0	3	3	12.7	600
2021	16/05/2021	Icterine warbler	64A3990	0	0	0	0	1	2	12.4	605
2021	16/05/2021	Icterine warbler	64A3991	0	0	0	0	2	2	14.1	600
2021	16/05/2021	Icterine warbler	64A3992	0	0	0	0	2	2	12.6	600
2021	16/05/2021	Icterine warbler	64A3993	0	0	0	0	2	2	11.9	610
2021	16/05/2021	Garden warbler	LY30673	0	0	0	0	4	2	19.9	600
2021	16/05/2021	Garden warbler	LY30674	0	0	0	0	3	2	17.8	605
2021	16/05/2021	Whitethroat	64A3994	1	0	1	0	3	2	16	540
2021	16/05/2021	Icterine warbler	64A3995	0	0	0	0	2	2	11.2	580
2021	16/05/2021	Icterine warbler	64A3996	0	0	0	0	2	2	12.3	615
2021	16/05/2021	Icterine warbler	64A3997	0	0	0	0	2	2	11.7	595
2021	16/05/2021	Garden warbler	LY30675	1	2	1	1	2	2	16.9	580
2021	16/05/2021	Garden warbler	LY30676	0	2	0	1	2	2	17.5	585
2021	16/05/2021	Garden warbler	LY30677	0	1	0	1	3	2	18.4	610
2021	16/05/2021	Garden warbler	LY30678	0	5	0	1	1	2	17.1	590
2021	16/05/2021	Garden warbler	LY30679	11	0	1	0	2	2	18	590
2021	16/05/2021	Garden warbler	LY30680	0	0	0	0	3	2	17.3	595
2021	16/05/2021	Garden warbler	LY30681	0	0	0	0	1	1	16.7	590
2021	16/05/2021	Garden warbler	LY30682	0	3	0	1	3	2	18.2	615
2021	16/05/2021	Whitethroat	64A3998	0	0	0	0	4	2	15.4	530
2021	16/05/2021	Icterine warbler	64A3999	0	0	0	0	2	2	11.7	585
2021	16/05/2021	Icterine warbler	64A4000	0	0	0	0	3	2	12.7	580
2021	16/05/2021	Icterine warbler	64A4001	0	0	0	0	3	2	13.9	620
2021	16/05/2021	Garden warbler	LY30683	2	6	1	1	3	2	19.5	585
2021	16/05/2021	Garden warbler	LY30684	6	0	1	0	2	2	18.7	610
2021	16/05/2021	Garden warbler	LY30685	10	0	1	0	1	2	18.6	635
2021	16/05/2021	Garden warbler	LY30686	0	0	0	0	2	2	16.7	625
2021	16/05/2021	Garden warbler	LY30687	0	0	0	0	3	2	18.8	615
2021	16/05/2021	Garden warbler	LY30688	0	0	0	0	2	2	18.2	625
2021	16/05/2021	Garden warbler	LY30689	0	0	0	0	4	2	19	620
2021	16/05/2021	Garden warbler	LY30690	1	0	1	0	4	2	19.7	590
2021	16/05/2021	Garden warbler	LY30691	0	0	0	0	4	2	18.3	590
2021	16/05/2021	Whitethroat	64A4002	1	0	1	0	5	2	16.1	560
2021	16/05/2021	Icterine warbler	64A4007	1	0	1	0	2	2	11.6	600
2021	16/05/2021	Whitethroat	64A4008	0	0	0	0	4	2	14.8	560
2021	16/05/2021	Garden warbler	LY30692	0	0	0	0	3	2	17.4	580
2021	16/05/2021	Garden warbler	LY30693	7	2	1	1	2	2	17.8	630
2021	16/05/2021	Garden warbler	LY30694	7	0	1	0	2	2	16.9	615
2021	16/05/2021	Garden warbler	LY30695	0	0	0	0	3	2	19	620
2021	18/05/2021	Common redstart	64A4064	0	0	0	0	3	2	16.2	600
2021	18/05/2021	Icterine warbler	64A4065	0	0	0	0	2	2	11.8	640
2021	18/05/2021	Common redstart	64A4068	0	0	0	0	3	2	13.7	600
2021	18/05/2021	Icterine warbler	64A4069	1	0	1	0	0	2	10.8	610
2021	18/05/2021	Icterine warbler	64A4070	0	0	0	0	2	2	12.8	625
2021	18/05/2021	Whitethroat	64A4071	0	0	0	0	4	2	14.4	565
2021	18/05/2021	Whitethroat	64A4072	0	0	0	0	1	1	13.2	540
2021	18/05/2021	Icterine warbler	64A4078	0	0	0	0	0	2	11.3	595
2021	18/05/2021	Icterine warbler	64A4079	0	0	0	0	3	2	12.7	620
2021	18/05/2021	Whitethroat	64A4080	0	0	0	0	2	2	14	570
2021	18/05/2021	Icterine warbler	64A4083	0	0	0	0	4	2	14.6	610
2021	18/05/2021	Icterine warbler	64A4085	0	4	0	1	4	2	11.4	610
2021	18/05/2021	Garden warbler	LY30718	1	0	1	0	0	2	16.9	615
2021	18/05/2021	Garden warbler	LY30719	4	0	1	0	0	1	14.9	615
2021	18/05/2021	Icterine warbler	64A4089	0	0	0	0	1	2	10.5	590
2021	18/05/2021	Icterine warbler	64A4091	0	0	0	0	2	2	11.6	610
2021	18/05/2021	Whinchat	64A4099	0	0	0	0	2	2	12.9	580
2021	18/05/2021	Garden warbler	LY30720	0	0	0	0	0	0	14.8	620
2021	18/05/2021	Icterine warbler	64A4101	0	0	0	0	1	1	10.6	590
2021	18/05/2021	Icterine warbler	64A4102	0	0	0	0	0	1	9.6	590
2021	20/05/2021	Icterine warbler	64A4199	0	0	0	0	2	2	11.9	600
2021	20/05/2021	Icterine warbler	64A4200	0	0	0	0	2	2	12.7	600
2021	20/05/2021	Garden warbler	LY30753	0	4	0	1	2	2	18.5	630
2021	20/05/2021	Garden warbler	LY30754	0	3	0	1	0	2	15.5	640
2021	20/05/2021	Garden warbler	LY30755	1	1	1	1	0	1	15.1	600
2021	20/05/2021	Garden warbler	LY30756	4	0	1	0	3	2	17.5	625
2021	20/05/2021	Garden warbler	LY30757	0	2	0	1	0	2	16.6	580
2021	20/05/2021	Garden warbler	LY30758	5	0	1	0	0	2	16.5	600
2021	20/05/2021	Garden warbler	LY30759	0	1	0	1	3	2	20.5	610
2021	20/05/2021	Whitethroat	64A4202	0	0	0	0	2	2	13.8	540
2021	20/05/2021	Icterine warbler	64A4209	0	0	0	0	2	2	10.8	600
2021	20/05/2021	Icterine warbler	64A4210	0	0	0	0	1	2	10.9	610
2021	20/05/2021	Garden warbler	LY30760	1	7	1	1	2	2	17.8	630
2021	20/05/2021	Garden warbler	LY30761	0	2	0	1	1	2	17.2	620
2021	20/05/2021	Garden warbler	LY30762	0	0	0	0	2	3	18.3	640
2021	20/05/2021	Garden warbler	LY30763	0	10	0	1	1	2	16.7	620
2021	20/05/2021	Icterine warbler	64A4221	0	2	0	1	2	2	12	620
2021	20/05/2021	Garden warbler	LY30764	0	6	0	1	0	2	13.3	590
2021	20/05/2021	Garden warbler	LY30765	11	0	1	0	0	2	16.7	610
2021	20/05/2021	Garden warbler	LY30766	0	2	0	1	0	2	16.3	640
2021	20/05/2021	Garden warbler	LY30767	0	5	0	1	2	2	19.2	610
2021	20/05/2021	Garden warbler	LY30768	0	4	0	1	3	2	17.4	610
2021	20/05/2021	Garden warbler	LY30769	0	4	0	1	2	2	17.2	630
2021	20/05/2021	Garden warbler	AH87400	0	7	0	1	0	2	15.1	650
2021	20/05/2021	Icterine warbler	64A4223	0	0	0	0	2	2	12.4	620
