# Supplementary material for: Berries to Go: Distinct Passerine Spring Migration Frugivory at a Main Mediterranean Stopover Site
Source: Ecol Evol. 2025 Oct 2;15(10):e72239. doi: 10.1002/ece3.72239 (PMC12490958; doi:10.1002/ece3.72239)
Supplement: Supplementary file 3 — Data S3: ece372239‐sup‐0003‐Supinfo3.csv. [file ECE3-15-e72239-s004.csv]

date	ID	branch	species	majus_seeds	ripening_stage
2021-05-20	MU04	MU041	Majus	NA	100
2021-05-20	RC18	RC181	Majus	NA	100
2021-05-20	RC23	RC231	Majus	NA	100
2021-05-12	RC26	RC261	Majus	NA	100
2021-05-14	RC26	RC261	Majus	NA	100
2021-05-16	RC26	RC261	Majus	NA	100
2021-05-18	RC26	RC261	Majus	NA	100
2021-05-20	RC26	RC261	Majus	NA	100
2021-05-12	RC29	RC291	Majus	NA	100
2021-05-14	RC29	RC291	Majus	NA	100
2021-05-16	RC29	RC291	Majus	NA	100
2021-05-12	RC37	RC371	Majus	NA	100
2021-05-14	RC37	RC371	Majus	NA	100
2021-05-16	RC37	RC371	Majus	NA	100
2021-05-18	RC37	RC371	Majus	NA	100
2021-05-20	RC37	RC371	Majus	NA	100
2021-05-20	RO12	RO121	Majus	NA	100
2021-05-04	MD06	MD061	Majus	NA	95
2021-05-04	MD07	MD071	Majus	NA	95
2021-05-18	MU04	MU041	Majus	NA	95
2021-05-10	MU10	MU101	Majus	NA	95
2021-05-12	MU10	MU101	Majus	NA	95
2021-05-14	MU10	MU101	Majus	NA	95
2021-05-16	MU10	MU101	Majus	NA	95
2021-05-20	MU10	MU101	Majus	NA	95
2021-05-18	RC07	RC071	Majus	NA	95
2021-05-20	RC07	RC071	Majus	NA	95
2021-05-14	RC12	RC121	Majus	NA	95
2021-05-14	RC16	RC161	Majus	NA	95
2021-05-16	RC16	RC161	Majus	NA	95
2021-05-18	RC16	RC161	Majus	NA	95
2021-05-20	RC16	RC161	Majus	NA	95
2021-05-18	RC18	RC181	Majus	NA	95
2021-05-20	RC19	RC191	Majus	NA	95
2021-05-18	RC20	RC201	Majus	NA	95
2021-05-20	RC20	RC201	Majus	NA	95
2021-05-20	RC24	RC241	Majus	NA	95
2021-05-06	RC26	RC261	Majus	NA	95
2021-05-08	RC26	RC261	Majus	NA	95
2021-05-10	RC26	RC261	Majus	NA	95
2021-05-08	RC29	RC291	Majus	NA	95
2021-05-10	RC29	RC291	Majus	NA	95
2021-05-18	RC29	RC291	Majus	NA	95
2021-05-20	RC29	RC291	Majus	NA	95
2021-05-12	RC30	RC301	Majus	NA	95
2021-05-14	RC30	RC301	Majus	NA	95
2021-05-18	RC31	RC311	Majus	NA	95
2021-05-18	RC32	RC321	Majus	NA	95
2021-05-18	RC34	RC341	Majus	NA	95
2021-05-20	RC34	RC341	Majus	NA	95
2021-05-12	RO02	RO021	Majus	NA	95
2021-05-14	RO02	RO021	Majus	NA	95
2021-05-10	RO03	RO031	Majus	NA	95
2021-05-20	RO04	RO041	Majus	NA	95
2021-05-12	RO05	RO051	Majus	NA	95
2021-05-14	RO05	RO051	Majus	NA	95
2021-05-20	RO05	RO051	Majus	NA	95
2021-05-12	RO06	RO061	Majus	NA	95
2021-05-14	RO06	RO061	Majus	NA	95
2021-05-10	RO07	RO071	Majus	NA	95
2021-05-20	RO07	RO071	Majus	NA	95
2021-05-18	RO12	RO121	Majus	NA	95
2021-05-20	RO16	RO161	Majus	NA	95
2021-05-20	RO17	RO171	Majus	NA	95
2021-05-10	MU04	MU041	Majus	NA	90
2021-05-12	MU04	MU041	Majus	NA	90
2021-05-14	MU04	MU041	Majus	NA	90
2021-05-16	MU04	MU041	Majus	NA	90
2021-05-18	MU10	MU101	Majus	NA	90
2021-05-12	RC12	RC121	Majus	NA	90
2021-05-16	RC12	RC121	Majus	NA	90
2021-05-20	RC12	RC121	Majus	NA	90
2021-05-12	RC16	RC161	Majus	NA	90
2021-05-18	RC19	RC191	Majus	NA	90
2021-05-16	RC20	RC201	Majus	NA	90
2021-05-18	RC23	RC231	Majus	NA	90
2021-05-12	RC25	RC251	Majus	NA	90
2021-05-14	RC25	RC251	Majus	NA	90
2021-05-16	RC25	RC251	Majus	NA	90
2021-05-02	RC26	RC261	Majus	NA	90
2021-05-04	RC26	RC261	Majus	NA	90
2021-05-08	RC30	RC301	Majus	NA	90
2021-05-10	RC30	RC301	Majus	NA	90
2021-05-20	RC31	RC311	Majus	NA	90
2021-05-16	RC32	RC321	Majus	NA	90
2021-05-20	RC32	RC321	Majus	NA	90
2021-05-16	RC33	RC331	Majus	NA	90
2021-05-18	RC33	RC331	Majus	NA	90
2021-05-20	RC33	RC331	Majus	NA	90
2021-05-18	RC35	RC351	Majus	NA	90
2021-05-20	RC35	RC351	Majus	NA	90
2021-05-20	RO01	RO011	Majus	NA	90
2021-05-16	RO02	RO021	Majus	NA	90
2021-05-20	RO02	RO021	Majus	NA	90
2021-05-20	RO03	RO031	Majus	NA	90
2021-05-16	RO04	RO041	Majus	NA	90
2021-05-18	RO04	RO041	Majus	NA	90
2021-05-16	RO05	RO051	Majus	NA	90
2021-05-18	RO05	RO051	Majus	NA	90
2021-05-18	RO07	RO071	Majus	NA	90
2021-05-14	RO08	RO081	Majus	NA	90
2021-05-18	RO10	RO101	Majus	NA	90
2021-05-20	RO10	RO101	Majus	NA	90
2021-05-20	RO11	RO111	Majus	NA	90
2021-05-14	RO16	RO161	Majus	NA	90
2021-05-16	RO16	RO161	Majus	NA	90
2021-05-18	RO16	RO161	Majus	NA	90
2021-05-18	RO18	RO181	Majus	NA	90
2021-05-20	RO18	RO181	Majus	NA	90
2021-05-20	RC03	RC031	Majus	NA	85
2021-05-08	RC12	RC121	Majus	NA	85
2021-05-10	RC12	RC121	Majus	NA	85
2021-05-08	RC16	RC161	Majus	NA	85
2021-05-16	RC18	RC181	Majus	NA	85
2021-05-14	RC20	RC201	Majus	NA	85
2021-05-20	RC21	RC211	Majus	NA	85
2021-05-18	RC24	RC241	Majus	NA	85
2021-05-18	RC25	RC251	Majus	NA	85
2021-05-20	RC25	RC251	Majus	NA	85
2021-04-27	RC26	RC261	Majus	NA	85
2021-04-29	RC26	RC261	Majus	NA	85
2021-05-12	RC32	RC321	Majus	NA	85
2021-05-14	RC32	RC321	Majus	NA	85
2021-05-18	RO01	RO011	Majus	NA	85
2021-05-18	RO03	RO031	Majus	NA	85
2021-05-08	RO07	RO071	Majus	NA	85
2021-05-12	RO08	RO081	Majus	NA	85
2021-05-18	RO11	RO111	Majus	NA	85
2021-05-12	RO16	RO161	Majus	NA	85
2021-05-18	RO17	RO171	Majus	NA	85
2021-05-20	MU06	MU061	Majus	NA	80
2021-05-16	MU07	MU071	Majus	NA	80
2021-05-20	MU07	MU071	Majus	NA	80
2021-05-14	MU08	MU081	Majus	NA	80
2021-05-04	MU09	MU091	Majus	NA	80
2021-05-18	RC03	RC031	Majus	NA	80
2021-05-18	RC12	RC121	Majus	NA	80
2021-05-10	RC16	RC161	Majus	NA	80
2021-05-08	RC20	RC201	Majus	NA	80
2021-05-10	RC20	RC201	Majus	NA	80
2021-05-12	RC20	RC201	Majus	NA	80
2021-05-18	RC21	RC211	Majus	NA	80
2021-05-08	RC25	RC251	Majus	NA	80
2021-05-10	RC25	RC251	Majus	NA	80
2021-05-16	RC30	RC301	Majus	NA	80
2021-05-08	RC32	RC321	Majus	NA	80
2021-05-10	RC32	RC321	Majus	NA	80
2021-05-08	RC35	RC351	Majus	NA	80
2021-05-10	RC35	RC351	Majus	NA	80
2021-05-08	RC37	RC371	Majus	NA	80
2021-05-10	RC37	RC371	Majus	NA	80
2021-05-18	RO02	RO021	Majus	NA	80
2021-05-16	RO03	RO031	Majus	NA	80
2021-05-14	RO04	RO041	Majus	NA	80
2021-05-10	RO08	RO081	Majus	NA	80
2021-05-20	RO19	RO191	Majus	NA	80
2021-05-18	MU06	MU061	Majus	NA	75
2021-05-12	MU07	MU071	Majus	NA	75
2021-05-18	MU15	MU151	Majus	NA	75
2021-05-20	MU15	MU151	Majus	NA	75
2021-05-06	RC35	RC351	Majus	NA	75
2021-05-16	RC35	RC351	Majus	NA	75
2021-05-08	RO03	RO031	Majus	NA	75
2021-05-12	RO04	RO041	Majus	NA	75
2021-05-12	RO07	RO071	Majus	NA	75
2021-05-08	RO08	RO081	Majus	NA	75
2021-05-18	RO15	RO151	Majus	NA	75
2021-05-20	RO15	RO151	Majus	NA	75
2021-05-12	MU01	MU011	Majus	NA	70
2021-05-14	MU01	MU011	Majus	NA	70
2021-05-14	MU03	MU031	Majus	NA	70
2021-05-16	MU06	MU061	Majus	NA	70
2021-05-04	MU07	MU071	Majus	NA	70
2021-05-10	MU07	MU071	Majus	NA	70
2021-05-14	MU07	MU071	Majus	NA	70
2021-05-18	MU09	MU091	Majus	NA	70
2021-05-20	MU09	MU091	Majus	NA	70
2021-05-10	MU13	MU131	Majus	NA	70
2021-05-12	MU13	MU131	Majus	NA	70
2021-05-14	MU13	MU131	Majus	NA	70
2021-05-20	MU14	MU141	Majus	NA	70
2021-05-16	MU15	MU151	Majus	NA	70
2021-05-16	RC03	RC031	Majus	NA	70
2021-05-14	RC10	RC101	Majus	NA	70
2021-05-06	RC16	RC161	Majus	NA	70
2021-05-16	RC19	RC191	Majus	NA	70
2021-05-18	RC30	RC301	Majus	NA	70
2021-05-20	RC30	RC301	Majus	NA	70
2021-05-16	RC34	RC341	Majus	NA	70
2021-05-12	RC35	RC351	Majus	NA	70
2021-05-14	RC35	RC351	Majus	NA	70
2021-05-06	RC37	RC371	Majus	NA	70
2021-05-08	RO01	RO011	Majus	NA	70
2021-05-10	RO01	RO011	Majus	NA	70
2021-05-12	RO01	RO011	Majus	NA	70
2021-05-16	RO01	RO011	Majus	NA	70
2021-05-12	RO03	RO031	Majus	NA	70
2021-05-14	RO03	RO031	Majus	NA	70
2021-05-10	RO05	RO051	Majus	NA	70
2021-05-18	RO06	RO061	Majus	NA	70
2021-05-14	RO07	RO071	Majus	NA	70
2021-05-16	RO07	RO071	Majus	NA	70
2021-05-14	RO14	RO141	Majus	NA	70
2021-05-16	RO17	RO171	Majus	NA	70
2021-05-16	RO18	RO181	Majus	NA	70
2021-05-18	RO19	RO191	Majus	NA	70
2021-05-10	MU01	MU011	Majus	NA	65
2021-05-10	MU03	MU031	Majus	NA	65
2021-05-12	MU03	MU031	Majus	NA	65
2021-05-16	MU09	MU091	Majus	NA	65
2021-05-08	MU10	MU101	Majus	NA	65
2021-05-16	RC07	RC071	Majus	NA	65
2021-04-24	RC26	RC261	Majus	NA	65
2021-05-16	RC31	RC311	Majus	NA	65
2021-05-06	RC32	RC321	Majus	NA	65
2021-05-16	RO12	RO121	Majus	NA	65
2021-05-12	RO14	RO141	Majus	NA	65
2021-05-16	RO14	RO141	Majus	NA	65
2021-05-20	RO14	RO141	Majus	NA	65
2021-05-10	RO16	RO161	Majus	NA	65
2021-05-12	RO17	RO171	Majus	NA	65
2021-05-14	RO17	RO171	Majus	NA	65
2021-05-04	MD08	MD081	Majus	NA	60
2021-05-20	MD09	MD091	Majus	NA	60
2021-05-10	MD10	MD101	Majus	NA	60
2021-05-14	MU02	MU021	Majus	NA	60
2021-05-20	MU02	MU021	Majus	NA	60
2021-05-04	MU05	MU051	Majus	NA	60
2021-05-20	MU05	MU051	Majus	NA	60
2021-05-04	MU06	MU061	Majus	NA	60
2021-05-14	MU09	MU091	Majus	NA	60
2021-05-04	MU13	MU131	Majus	NA	60
2021-05-16	MU13	MU131	Majus	NA	60
2021-05-20	MU13	MU131	Majus	NA	60
2021-05-04	MU14	MU141	Majus	NA	60
2021-05-16	MU14	MU141	Majus	NA	60
2021-05-18	MU14	MU141	Majus	NA	60
2021-05-14	MU15	MU151	Majus	NA	60
2021-05-20	RC05	RC051	Majus	NA	60
2021-05-12	RC10	RC101	Majus	NA	60
2021-05-16	RC15	RC151	Majus	NA	60
2021-05-18	RC15	RC151	Majus	NA	60
2021-05-20	RC15	RC151	Majus	NA	60
2021-05-08	RC18	RC181	Majus	NA	60
2021-05-10	RC18	RC181	Majus	NA	60
2021-05-12	RC18	RC181	Majus	NA	60
2021-05-16	RC21	RC211	Majus	NA	60
2021-05-16	RC23	RC231	Majus	NA	60
2021-05-06	RC29	RC291	Majus	NA	60
2021-05-06	RC30	RC301	Majus	NA	60
2021-05-04	RC32	RC321	Majus	NA	60
2021-05-14	RC33	RC331	Majus	NA	60
2021-05-20	RC36	RC361	Majus	NA	60
2021-05-14	RO01	RO011	Majus	NA	60
2021-05-08	RO05	RO051	Majus	NA	60
2021-05-08	RO06	RO061	Majus	NA	60
2021-05-10	RO06	RO061	Majus	NA	60
2021-05-06	RO07	RO071	Majus	NA	60
2021-05-16	RO08	RO081	Majus	NA	60
2021-05-20	RO08	RO081	Majus	NA	60
2021-05-14	RO13	RO131	Majus	NA	60
2021-05-18	RO14	RO141	Majus	NA	60
2021-05-14	RO18	RO181	Majus	NA	60
2021-05-08	MD10	MD101	Majus	NA	55
2021-05-12	MD10	MD101	Majus	NA	55
2021-05-08	MU01	MU011	Majus	NA	55
2021-05-16	MU01	MU011	Majus	NA	55
2021-05-20	MU01	MU011	Majus	NA	55
2021-05-12	MU02	MU021	Majus	NA	55
2021-05-16	MU02	MU021	Majus	NA	55
2021-05-08	MU04	MU041	Majus	NA	55
2021-05-10	MU05	MU051	Majus	NA	55
2021-05-18	MU05	MU051	Majus	NA	55
2021-05-14	MU06	MU061	Majus	NA	55
2021-05-08	MU07	MU071	Majus	NA	55
2021-05-18	MU07	MU071	Majus	NA	55
2021-05-10	MU08	MU081	Majus	NA	55
2021-05-12	MU08	MU081	Majus	NA	55
2021-05-08	MU13	MU131	Majus	NA	55
2021-05-10	MU14	MU141	Majus	NA	55
2021-05-20	RC02	RC021	Majus	NA	55
2021-05-14	RC03	RC031	Majus	NA	55
2021-05-16	RC10	RC101	Majus	NA	55
2021-05-06	RC12	RC121	Majus	NA	55
2021-05-14	RC14	RC141	Majus	NA	55
2021-05-14	RC18	RC181	Majus	NA	55
2021-05-06	RC20	RC201	Majus	NA	55
2021-05-14	RC22	RC221	Majus	NA	55
2021-05-06	RC25	RC251	Majus	NA	55
2021-05-12	RC33	RC331	Majus	NA	55
2021-05-06	RO01	RO011	Majus	NA	55
2021-05-08	RO02	RO021	Majus	NA	55
2021-05-16	RO06	RO061	Majus	NA	55
2021-05-16	RO10	RO101	Majus	NA	55
2021-05-12	RO18	RO181	Majus	NA	55
2021-05-16	RO19	RO191	Majus	NA	55
2021-05-04	MD04	MD041	Majus	NA	50
2021-05-16	MD09	MD091	Majus	NA	50
2021-05-18	MD09	MD091	Majus	NA	50
2021-05-14	MD10	MD101	Majus	NA	50
2021-05-20	MD10	MD101	Majus	NA	50
2021-05-18	MU01	MU011	Majus	NA	50
2021-05-10	MU02	MU021	Majus	NA	50
2021-05-18	MU02	MU021	Majus	NA	50
2021-05-12	MU05	MU051	Majus	NA	50
2021-05-14	MU05	MU051	Majus	NA	50
2021-05-16	MU05	MU051	Majus	NA	50
2021-05-12	MU06	MU061	Majus	NA	50
2021-05-16	MU08	MU081	Majus	NA	50
2021-05-20	MU08	MU081	Majus	NA	50
2021-05-04	MU10	MU101	Majus	NA	50
2021-05-04	MU11	MU111	Majus	NA	50
2021-05-18	MU13	MU131	Majus	NA	50
2021-05-12	MU14	MU141	Majus	NA	50
2021-05-14	MU14	MU141	Majus	NA	50
2021-05-10	MU15	MU151	Majus	NA	50
2021-05-12	MU15	MU151	Majus	NA	50
2021-05-18	RC02	RC021	Majus	NA	50
2021-05-12	RC03	RC031	Majus	NA	50
2021-05-18	RC05	RC051	Majus	NA	50
2021-05-14	RC07	RC071	Majus	NA	50
2021-05-20	RC08	RC081	Majus	NA	50
2021-05-18	RC10	RC101	Majus	NA	50
2021-05-20	RC10	RC101	Majus	NA	50
2021-05-16	RC14	RC141	Majus	NA	50
2021-05-18	RC14	RC141	Majus	NA	50
2021-05-20	RC14	RC141	Majus	NA	50
2021-05-14	RC15	RC151	Majus	NA	50
2021-05-14	RC17	RC171	Majus	NA	50
2021-05-12	RC21	RC211	Majus	NA	50
2021-05-14	RC21	RC211	Majus	NA	50
2021-05-12	RC22	RC221	Majus	NA	50
2021-05-16	RC22	RC221	Majus	NA	50
2021-05-20	RC22	RC221	Majus	NA	50
2021-05-12	RC23	RC231	Majus	NA	50
2021-05-14	RC23	RC231	Majus	NA	50
2021-05-04	RC25	RC251	Majus	NA	50
2021-05-14	RC31	RC311	Majus	NA	50
2021-05-02	RC32	RC321	Majus	NA	50
2021-05-10	RC33	RC331	Majus	NA	50
2021-05-14	RC34	RC341	Majus	NA	50
2021-05-02	RC35	RC351	Majus	NA	50
2021-05-04	RC35	RC351	Majus	NA	50
2021-05-12	RC36	RC361	Majus	NA	50
2021-05-14	RC36	RC361	Majus	NA	50
2021-05-16	RC36	RC361	Majus	NA	50
2021-05-18	RC36	RC361	Majus	NA	50
2021-05-02	RC37	RC371	Majus	NA	50
2021-05-04	RC37	RC371	Majus	NA	50
2021-05-10	RO02	RO021	Majus	NA	50
2021-05-06	RO03	RO031	Majus	NA	50
2021-05-18	RO08	RO081	Majus	NA	50
2021-05-10	RO10	RO101	Majus	NA	50
2021-05-16	RO11	RO111	Majus	NA	50
2021-05-10	RO12	RO121	Majus	NA	50
2021-05-12	RO13	RO131	Majus	NA	50
2021-05-16	RO15	RO151	Majus	NA	50
2021-05-08	RO16	RO161	Majus	NA	50
2021-05-16	MD10	MD101	Majus	NA	45
2021-05-18	MD10	MD101	Majus	NA	45
2021-05-10	MU06	MU061	Majus	NA	45
2021-05-04	MU15	MU151	Majus	NA	45
2021-05-12	RC07	RC071	Majus	NA	45
2021-05-18	RC22	RC221	Majus	NA	45
2021-05-10	RC23	RC231	Majus	NA	45
2021-05-16	RC24	RC241	Majus	NA	45
2021-05-06	RO05	RO051	Majus	NA	45
2021-05-20	RO06	RO061	Majus	NA	45
2021-05-06	RO08	RO081	Majus	NA	45
2021-05-10	RO14	RO141	Majus	NA	45
2021-05-06	RO16	RO161	Majus	NA	45
2021-05-10	MD06	MD061	Majus	NA	40
2021-05-12	MD06	MD061	Majus	NA	40
2021-05-04	MD09	MD091	Majus	NA	40
2021-05-06	MU03	MU031	Majus	NA	40
2021-05-08	MU03	MU031	Majus	NA	40
2021-05-16	MU03	MU031	Majus	NA	40
2021-05-20	MU03	MU031	Majus	NA	40
2021-05-08	MU06	MU061	Majus	NA	40
2021-05-04	MU08	MU081	Majus	NA	40
2021-05-12	MU09	MU091	Majus	NA	40
2021-05-04	MU12	MU121	Majus	NA	40
2021-05-18	RC01	RC011	Majus	NA	40
2021-05-20	RC01	RC011	Majus	NA	40
2021-05-18	RC08	RC081	Majus	NA	40
2021-05-12	RC14	RC141	Majus	NA	40
2021-05-12	RC15	RC151	Majus	NA	40
2021-05-12	RC17	RC171	Majus	NA	40
2021-05-16	RC17	RC171	Majus	NA	40
2021-05-14	RC19	RC191	Majus	NA	40
2021-05-08	RC23	RC231	Majus	NA	40
2021-05-10	RC27	RC271	Majus	NA	40
2021-05-20	RC28	RC281	Majus	NA	40
2021-05-12	RC31	RC311	Majus	NA	40
2021-05-08	RC33	RC331	Majus	NA	40
2021-05-10	RC36	RC361	Majus	NA	40
2021-05-04	RO03	RO031	Majus	NA	40
2021-05-04	RO05	RO051	Majus	NA	40
2021-05-06	RO06	RO061	Majus	NA	40
2021-05-04	RO07	RO071	Majus	NA	40
2021-05-06	RO12	RO121	Majus	NA	40
2021-05-08	RO12	RO121	Majus	NA	40
2021-05-12	RO12	RO121	Majus	NA	40
2021-05-08	RO14	RO141	Majus	NA	40
2021-05-14	RO15	RO151	Majus	NA	40
2021-05-14	RO19	RO191	Majus	NA	40
2021-05-08	MU02	MU021	Majus	NA	35
2021-05-06	MU04	MU041	Majus	NA	35
2021-05-08	MU05	MU051	Majus	NA	35
2021-05-18	MU08	MU081	Majus	NA	35
2021-05-10	MU09	MU091	Majus	NA	35
2021-05-06	MU10	MU101	Majus	NA	35
2021-05-08	MU15	MU151	Majus	NA	35
2021-05-16	RC02	RC021	Majus	NA	35
2021-05-16	RC05	RC051	Majus	NA	35
2021-05-20	RC13	RC131	Majus	NA	35
2021-05-04	RC16	RC161	Majus	NA	35
2021-05-06	RC18	RC181	Majus	NA	35
2021-05-04	RC27	RC271	Majus	NA	35
2021-05-08	RC27	RC271	Majus	NA	35
2021-05-20	RC27	RC271	Majus	NA	35
2021-05-04	RC29	RC291	Majus	NA	35
2021-05-04	RC30	RC301	Majus	NA	35
2021-05-06	RC33	RC331	Majus	NA	35
2021-05-08	RC36	RC361	Majus	NA	35
2021-05-04	RO01	RO011	Majus	NA	35
2021-05-06	RO02	RO021	Majus	NA	35
2021-05-02	RO03	RO031	Majus	NA	35
2021-05-08	RO10	RO101	Majus	NA	35
2021-05-14	RO12	RO121	Majus	NA	35
2021-05-16	RO13	RO131	Majus	NA	35
2021-05-12	RO15	RO151	Majus	NA	35
2021-05-10	RO17	RO171	Majus	NA	35
2021-05-08	MD06	MD061	Majus	NA	30
2021-05-14	MD06	MD061	Majus	NA	30
2021-05-06	MU01	MU011	Majus	NA	30
2021-05-18	MU03	MU031	Majus	NA	30
2021-05-04	MU04	MU041	Majus	NA	30
2021-05-06	MU07	MU071	Majus	NA	30
2021-05-08	MU08	MU081	Majus	NA	30
2021-05-06	MU09	MU091	Majus	NA	30
2021-05-08	MU09	MU091	Majus	NA	30
2021-05-08	MU14	MU141	Majus	NA	30
2021-05-16	RC01	RC011	Majus	NA	30
2021-05-14	RC02	RC021	Majus	NA	30
2021-05-12	RC05	RC051	Majus	NA	30
2021-05-14	RC05	RC051	Majus	NA	30
2021-05-14	RC08	RC081	Majus	NA	30
2021-05-16	RC08	RC081	Majus	NA	30
2021-05-14	RC09	RC091	Majus	NA	30
2021-05-10	RC10	RC101	Majus	NA	30
2021-05-14	RC11	RC111	Majus	NA	30
2021-05-14	RC13	RC131	Majus	NA	30
2021-05-16	RC13	RC131	Majus	NA	30
2021-05-18	RC13	RC131	Majus	NA	30
2021-05-08	RC15	RC151	Majus	NA	30
2021-05-10	RC15	RC151	Majus	NA	30
2021-05-18	RC17	RC171	Majus	NA	30
2021-05-20	RC17	RC171	Majus	NA	30
2021-05-12	RC19	RC191	Majus	NA	30
2021-05-06	RC22	RC221	Majus	NA	30
2021-05-08	RC22	RC221	Majus	NA	30
2021-05-10	RC22	RC221	Majus	NA	30
2021-05-02	RC27	RC271	Majus	NA	30
2021-05-06	RC27	RC271	Majus	NA	30
2021-05-18	RC27	RC271	Majus	NA	30
2021-05-18	RC28	RC281	Majus	NA	30
2021-05-08	RC31	RC311	Majus	NA	30
2021-05-10	RC31	RC311	Majus	NA	30
2021-05-12	RC34	RC341	Majus	NA	30
2021-05-02	RO01	RO011	Majus	NA	30
2021-05-02	RO05	RO051	Majus	NA	30
2021-05-02	RO07	RO071	Majus	NA	30
2021-05-06	RO10	RO101	Majus	NA	30
2021-05-14	RO11	RO111	Majus	NA	30
2021-05-04	RO12	RO121	Majus	NA	30
2021-05-08	RO13	RO131	Majus	NA	30
2021-05-10	RO13	RO131	Majus	NA	30
2021-05-20	RO13	RO131	Majus	NA	30
2021-05-06	RO17	RO171	Majus	NA	30
2021-05-08	RO17	RO171	Majus	NA	30
2021-05-12	RO19	RO191	Majus	NA	30
2021-05-04	MU03	MU031	Majus	NA	25
2021-05-02	MU07	MU071	Majus	NA	25
2021-05-06	MU08	MU081	Majus	NA	25
2021-04-29	MU10	MU101	Majus	NA	25
2021-05-02	MU10	MU101	Majus	NA	25
2021-05-06	MU13	MU131	Majus	NA	25
2021-05-06	MU15	MU151	Majus	NA	25
2021-05-10	RC07	RC071	Majus	NA	25
2021-05-12	RC08	RC081	Majus	NA	25
2021-05-04	RC12	RC121	Majus	NA	25
2021-05-10	RC14	RC141	Majus	NA	25
2021-05-10	RC19	RC191	Majus	NA	25
2021-05-04	RC20	RC201	Majus	NA	25
2021-05-02	RC23	RC231	Majus	NA	25
2021-05-04	RC23	RC231	Majus	NA	25
2021-05-06	RC23	RC231	Majus	NA	25
2021-05-04	RC24	RC241	Majus	NA	25
2021-04-27	RC25	RC251	Majus	NA	25
2021-04-29	RC25	RC251	Majus	NA	25
2021-05-02	RC25	RC251	Majus	NA	25
2021-05-16	RC28	RC281	Majus	NA	25
2021-05-02	RC30	RC301	Majus	NA	25
2021-05-06	RC31	RC311	Majus	NA	25
2021-05-04	RC36	RC361	Majus	NA	25
2021-05-06	RC36	RC361	Majus	NA	25
2021-04-29	RO03	RO031	Majus	NA	25
2021-05-06	RO04	RO041	Majus	NA	25
2021-05-10	RO04	RO041	Majus	NA	25
2021-05-04	RO10	RO101	Majus	NA	25
2021-05-18	RO13	RO131	Majus	NA	25
2021-05-04	RO14	RO141	Majus	NA	25
2021-05-06	RO14	RO141	Majus	NA	25
2021-05-10	RO15	RO151	Majus	NA	25
2021-05-04	RO16	RO161	Majus	NA	25
2021-05-10	RO19	RO191	Majus	NA	25
2021-05-04	MD01	MD011	Majus	NA	20
2021-05-04	MD02	MD021	Majus	NA	20
2021-05-04	MD03	MD031	Majus	NA	20
2021-05-20	MD03	MD031	Majus	NA	20
2021-05-04	MD05	MD051	Majus	NA	20
2021-05-20	MD06	MD061	Majus	NA	20
2021-05-14	MD08	MD081	Majus	NA	20
2021-05-16	MD08	MD081	Majus	NA	20
2021-05-18	MD08	MD081	Majus	NA	20
2021-05-20	MD08	MD081	Majus	NA	20
2021-05-14	MD09	MD091	Majus	NA	20
2021-04-29	MU04	MU041	Majus	NA	20
2021-05-02	MU04	MU041	Majus	NA	20
2021-04-29	MU07	MU071	Majus	NA	20
2021-05-02	MU09	MU091	Majus	NA	20
2021-05-06	MU11	MU111	Majus	NA	20
2021-05-20	MU11	MU111	Majus	NA	20
2021-05-20	MU12	MU121	Majus	NA	20
2021-05-12	RC02	RC021	Majus	NA	20
2021-05-08	RC08	RC081	Majus	NA	20
2021-05-10	RC08	RC081	Majus	NA	20
2021-05-12	RC09	RC091	Majus	NA	20
2021-05-12	RC11	RC111	Majus	NA	20
2021-05-12	RC13	RC131	Majus	NA	20
2021-05-08	RC14	RC141	Majus	NA	20
2021-05-04	RC18	RC181	Majus	NA	20
2021-05-08	RC19	RC191	Majus	NA	20
2021-05-04	RC22	RC221	Majus	NA	20
2021-04-27	RC23	RC231	Majus	NA	20
2021-04-29	RC23	RC231	Majus	NA	20
2021-04-14	RC24	RC241	Majus	NA	20
2021-05-02	RC24	RC241	Majus	NA	20
2021-05-06	RC24	RC241	Majus	NA	20
2021-05-08	RC24	RC241	Majus	NA	20
2021-05-10	RC24	RC241	Majus	NA	20
2021-05-12	RC24	RC241	Majus	NA	20
2021-05-14	RC24	RC241	Majus	NA	20
2021-04-19	RC26	RC261	Majus	NA	20
2021-05-14	RC27	RC271	Majus	NA	20
2021-05-16	RC27	RC271	Majus	NA	20
2021-05-14	RC28	RC281	Majus	NA	20
2021-04-27	RC30	RC301	Majus	NA	20
2021-04-29	RC30	RC301	Majus	NA	20
2021-04-27	RC32	RC321	Majus	NA	20
2021-04-29	RC32	RC321	Majus	NA	20
2021-05-04	RC33	RC331	Majus	NA	20
2021-05-08	RC34	RC341	Majus	NA	20
2021-05-10	RC34	RC341	Majus	NA	20
2021-05-02	RC36	RC361	Majus	NA	20
2021-04-27	RO03	RO031	Majus	NA	20
2021-05-02	RO04	RO041	Majus	NA	20
2021-05-04	RO04	RO041	Majus	NA	20
2021-05-08	RO04	RO041	Majus	NA	20
2021-04-19	RO05	RO051	Majus	NA	20
2021-04-24	RO05	RO051	Majus	NA	20
2021-04-27	RO05	RO051	Majus	NA	20
2021-04-29	RO05	RO051	Majus	NA	20
2021-05-04	RO08	RO081	Majus	NA	20
2021-05-02	RO10	RO101	Majus	NA	20
2021-05-14	RO10	RO101	Majus	NA	20
2021-05-12	RO11	RO111	Majus	NA	20
2021-04-29	RO12	RO121	Majus	NA	20
2021-05-06	RO13	RO131	Majus	NA	20
2021-05-02	RO14	RO141	Majus	NA	20
2021-05-06	RO15	RO151	Majus	NA	20
2021-05-08	RO15	RO151	Majus	NA	20
2021-05-04	RO17	RO171	Majus	NA	20
2021-05-02	RO18	RO181	Majus	NA	20
2021-05-04	RO18	RO181	Majus	NA	20
2021-05-08	RO18	RO181	Majus	NA	20
2021-05-10	RO18	RO181	Majus	NA	20
2021-05-16	MD03	MD031	Majus	NA	15
2021-05-18	MD03	MD031	Majus	NA	15
2021-05-04	MU01	MU011	Majus	NA	15
2021-04-26	MU04	MU041	Majus	NA	15
2021-05-06	MU05	MU051	Majus	NA	15
2021-05-06	MU06	MU061	Majus	NA	15
2021-04-29	MU08	MU081	Majus	NA	15
2021-05-02	MU08	MU081	Majus	NA	15
2021-04-29	MU09	MU091	Majus	NA	15
2021-05-16	MU12	MU121	Majus	NA	15
2021-05-18	MU12	MU121	Majus	NA	15
2021-05-06	MU14	MU141	Majus	NA	15
2021-05-02	MU15	MU151	Majus	NA	15
2021-05-14	RC01	RC011	Majus	NA	15
2021-05-06	RC09	RC091	Majus	NA	15
2021-05-10	RC09	RC091	Majus	NA	15
2021-05-16	RC09	RC091	Majus	NA	15
2021-05-16	RC11	RC111	Majus	NA	15
2021-05-02	RC16	RC161	Majus	NA	15
2021-05-10	RC21	RC211	Majus	NA	15
2021-04-24	RC22	RC221	Majus	NA	15
2021-05-02	RC22	RC221	Majus	NA	15
2021-04-24	RC25	RC251	Majus	NA	15
2021-04-14	RC26	RC261	Majus	NA	15
2021-05-12	RC27	RC271	Majus	NA	15
2021-05-12	RC28	RC281	Majus	NA	15
2021-05-02	RC33	RC331	Majus	NA	15
2021-05-04	RO02	RO021	Majus	NA	15
2021-04-24	RO03	RO031	Majus	NA	15
2021-05-04	RO06	RO061	Majus	NA	15
2021-05-12	RO10	RO101	Majus	NA	15
2021-04-27	RO12	RO121	Majus	NA	15
2021-05-02	RO12	RO121	Majus	NA	15
2021-05-04	RO13	RO131	Majus	NA	15
2021-05-06	RO18	RO181	Majus	NA	15
2021-05-08	RO19	RO191	Majus	NA	15
2021-05-12	MD03	MD031	Majus	NA	10
2021-05-14	MD03	MD031	Majus	NA	10
2021-05-06	MD06	MD061	Majus	NA	10
2021-05-16	MD06	MD061	Majus	NA	10
2021-05-18	MD06	MD061	Majus	NA	10
2021-05-04	MD10	MD101	Majus	NA	10
2021-05-06	MD10	MD101	Majus	NA	10
2021-05-02	MD11	MD111	Majus	NA	10
2021-05-06	MD11	MD111	Majus	NA	10
2021-05-04	MU02	MU021	Majus	NA	10
2021-05-06	MU02	MU021	Majus	NA	10
2021-04-26	MU07	MU071	Majus	NA	10
2021-04-19	MU08	MU081	Majus	NA	10
2021-05-02	MU11	MU111	Majus	NA	10
2021-05-08	MU11	MU111	Majus	NA	10
2021-05-16	MU11	MU111	Majus	NA	10
2021-05-18	MU11	MU111	Majus	NA	10
2021-04-29	MU15	MU151	Majus	NA	10
2021-05-12	RC01	RC011	Majus	NA	10
2021-05-10	RC02	RC021	Majus	NA	10
2021-05-18	RC04	RC041	Majus	NA	10
2021-05-20	RC04	RC041	Majus	NA	10
2021-05-06	RC08	RC081	Majus	NA	10
2021-05-02	RC09	RC091	Majus	NA	10
2021-05-04	RC09	RC091	Majus	NA	10
2021-05-08	RC09	RC091	Majus	NA	10
2021-05-06	RC10	RC101	Majus	NA	10
2021-05-08	RC10	RC101	Majus	NA	10
2021-05-08	RC11	RC111	Majus	NA	10
2021-05-10	RC11	RC111	Majus	NA	10
2021-04-27	RC12	RC121	Majus	NA	10
2021-04-29	RC12	RC121	Majus	NA	10
2021-05-02	RC12	RC121	Majus	NA	10
2021-05-06	RC14	RC141	Majus	NA	10
2021-05-06	RC15	RC151	Majus	NA	10
2021-04-29	RC16	RC161	Majus	NA	10
2021-05-10	RC17	RC171	Majus	NA	10
2021-04-29	RC19	RC191	Majus	NA	10
2021-05-02	RC19	RC191	Majus	NA	10
2021-05-04	RC19	RC191	Majus	NA	10
2021-05-06	RC19	RC191	Majus	NA	10
2021-05-02	RC20	RC201	Majus	NA	10
2021-04-19	RC22	RC221	Majus	NA	10
2021-04-27	RC22	RC221	Majus	NA	10
2021-04-29	RC22	RC222	Majus	NA	10
2021-04-16	RC26	RC261	Majus	NA	10
2021-05-10	RC28	RC281	Majus	NA	10
2021-05-02	RC31	RC311	Majus	NA	10
2021-05-04	RC31	RC311	Majus	NA	10
2021-04-27	RC34	RC341	Majus	NA	10
2021-04-29	RC34	RC341	Majus	NA	10
2021-05-02	RC34	RC341	Majus	NA	10
2021-05-04	RC34	RC341	Majus	NA	10
2021-05-06	RC34	RC341	Majus	NA	10
2021-04-29	RO07	RO071	Majus	NA	10
2021-05-10	RO11	RO111	Majus	NA	10
2021-04-19	RO12	RO121	Majus	NA	10
2021-04-24	RO12	RO121	Majus	NA	10
2021-05-04	RO15	RO151	Majus	NA	10
2021-04-29	RO17	RO171	Majus	NA	10
2021-05-02	RO17	RO171	Majus	NA	10
2021-04-24	RC24	RC241	Majus	NA	8
2021-05-02	RO06	RO061	Majus	NA	8
2021-04-27	RO07	RO071	Majus	NA	8
2021-05-02	RO13	RO131	Majus	NA	8
2021-05-02	RO16	RO161	Majus	NA	8
2021-05-10	MD03	MD031	Majus	NA	5
2021-05-12	MD05	MD051	Majus	NA	5
2021-05-12	MD07	MD071	Majus	NA	5
2021-04-29	MD08	MD081	Majus	NA	5
2021-05-02	MD08	MD081	Majus	NA	5
2021-05-06	MD08	MD081	Majus	NA	5
2021-05-04	MD11	MD111	Majus	NA	5
2021-05-08	MD11	MD111	Majus	NA	5
2021-04-29	MU01	MU011	Majus	NA	5
2021-05-02	MU01	MU011	Majus	NA	5
2021-04-29	MU02	MU021	Majus	NA	5
2021-05-02	MU02	MU021	Majus	NA	5
2021-04-29	MU03	MU031	Majus	NA	5
2021-05-02	MU03	MU031	Majus	NA	5
2021-04-16	MU04	MU041	Majus	NA	5
2021-04-23	MU04	MU041	Majus	NA	5
2021-04-29	MU06	MU061	Majus	NA	5
2021-05-02	MU06	MU061	Majus	NA	5
2021-04-26	MU08	MU081	Majus	NA	5
2021-04-29	MU11	MU111	Majus	NA	5
2021-05-14	MU11	MU111	Majus	NA	5
2021-05-06	MU12	MU121	Majus	NA	5
2021-05-14	MU12	MU121	Majus	NA	5
2021-04-29	MU13	MU131	Majus	NA	5
2021-05-02	MU13	MU131	Majus	NA	5
2021-04-29	MU14	MU141	Majus	NA	5
2021-05-02	MU14	MU141	Majus	NA	5
2021-04-26	MU15	MU151	Majus	NA	5
2021-05-02	RC02	RC021	Majus	NA	5
2021-05-04	RC02	RC021	Majus	NA	5
2021-05-06	RC02	RC021	Majus	NA	5
2021-05-08	RC02	RC021	Majus	NA	5
2021-05-08	RC03	RC031	Majus	NA	5
2021-05-10	RC03	RC031	Majus	NA	5
2021-05-16	RC04	RC041	Majus	NA	5
2021-05-18	RC09	RC091	Majus	NA	5
2021-05-20	RC09	RC091	Majus	NA	5
2021-05-02	RC10	RC101	Majus	NA	5
2021-05-04	RC10	RC101	Majus	NA	5
2021-05-04	RC11	RC111	Majus	NA	5
2021-05-06	RC11	RC111	Majus	NA	5
2021-04-24	RC12	RC121	Majus	NA	5
2021-05-08	RC13	RC131	Majus	NA	5
2021-05-10	RC13	RC131	Majus	NA	5
2021-04-27	RC16	RC161	Majus	NA	5
2021-05-08	RC17	RC171	Majus	NA	5
2021-05-02	RC18	RC181	Majus	NA	5
2021-04-27	RC19	RC191	Majus	NA	5
2021-04-27	RC20	RC201	Majus	NA	5
2021-04-29	RC20	RC201	Majus	NA	5
2021-05-06	RC28	RC281	Majus	NA	5
2021-05-08	RC28	RC281	Majus	NA	5
2021-05-02	RC29	RC291	Majus	NA	5
2021-04-19	RC31	RC311	Majus	NA	5
2021-04-29	RC31	RC311	Majus	NA	5
2021-04-27	RC35	RC351	Majus	NA	5
2021-04-29	RC35	RC351	Majus	NA	5
2021-04-27	RC36	RC361	Majus	NA	5
2021-04-29	RC36	RC361	Majus	NA	5
2021-04-16	RO03	RO031	Majus	NA	5
2021-04-19	RO03	RO031	Majus	NA	5
2021-04-16	RO05	RO051	Majus	NA	5
2021-04-19	RO07	RO071	Majus	NA	5
2021-04-24	RO07	RO071	Majus	NA	5
2021-05-02	RO08	RO081	Majus	NA	5
2021-05-04	RO11	RO111	Majus	NA	5
2021-05-06	RO11	RO111	Majus	NA	5
2021-05-08	RO11	RO111	Majus	NA	5
2021-04-16	RO12	RO121	Majus	NA	5
2021-04-19	RO13	RO131	Majus	NA	5
2021-04-24	RO13	RO131	Majus	NA	5
2021-04-27	RO13	RO131	Majus	NA	5
2021-04-29	RO13	RO131	Majus	NA	5
2021-04-19	RO14	RO141	Majus	NA	5
2021-05-02	RO15	RO151	Majus	NA	5
2021-04-27	RO16	RO161	Majus	NA	5
2021-04-29	RO16	RO161	Majus	NA	5
2021-04-14	RO17	RO171	Majus	NA	5
2021-04-16	RO17	RO171	Majus	NA	5
2021-04-27	RO17	RO171	Majus	NA	5
2021-05-04	RO19	RO191	Majus	NA	5
2021-05-06	RO19	RO191	Majus	NA	5
2021-04-19	MU04	MU041	Majus	NA	3
2021-04-23	MU07	MU071	Majus	NA	3
2021-04-26	MU10	MU101	Majus	NA	3
2021-05-02	RC07	RC071	Majus	NA	3
2021-05-04	RC07	RC071	Majus	NA	3
2021-04-29	RC08	RC081	Majus	NA	3
2021-04-29	RC18	RC181	Majus	NA	3
2021-04-29	RC29	RC291	Majus	NA	3
2021-04-16	RC31	RC311	Majus	NA	3
2021-04-27	RC31	RC311	Majus	NA	3
2021-04-24	RO16	RO161	Majus	NA	3
2021-05-02	RO19	RO191	Majus	NA	3
2021-05-10	MD05	MD051	Majus	NA	2
2021-05-06	MD07	MD071	Majus	NA	2
2021-04-14	MU04	MU041	Majus	NA	2
2021-04-23	MU08	MU081	Majus	NA	2
2021-04-23	MU10	MU101	Majus	NA	2
2021-05-06	RC07	RC071	Majus	NA	2
2021-05-08	RC07	RC071	Majus	NA	2
2021-04-24	RC31	RC311	Majus	NA	2
2021-04-19	RC32	RC321	Majus	NA	2
2021-04-29	RO06	RO061	Majus	NA	2
2021-05-06	MD04	MD041	Majus	NA	1
2021-04-26	MD08	MD081	Majus	NA	1
2021-04-26	MU01	MU011	Majus	NA	1
2021-04-14	MU03	MU031	Majus	NA	1
2021-04-19	MU03	MU031	Majus	NA	1
2021-04-23	MU05	MU051	Majus	NA	1
2021-04-26	MU05	MU051	Majus	NA	1
2021-04-29	MU05	MU051	Majus	NA	1
2021-05-02	MU05	MU051	Majus	NA	1
2021-04-26	MU06	MU061	Majus	NA	1
2021-04-14	MU07	MU071	Majus	NA	1
2021-04-16	MU07	MU071	Majus	NA	1
2021-04-16	MU10	MU101	Majus	NA	1
2021-04-19	MU10	MU101	Majus	NA	1
2021-04-23	MU13	MU131	Majus	NA	1
2021-04-26	MU13	MU131	Majus	NA	1
2021-04-14	MU14	MU141	Majus	NA	1
2021-04-16	MU14	MU141	Majus	NA	1
2021-04-14	MU15	MU151	Majus	NA	1
2021-04-16	MU15	MU151	Majus	NA	1
2021-04-19	MU15	MU151	Majus	NA	1
2021-04-23	MU15	MU151	Majus	NA	1
2021-04-27	RC08	RC081	Majus	NA	1
2021-04-27	RC18	RC181	Majus	NA	1
2021-05-08	RC21	RC211	Majus	NA	1
2021-04-14	RC23	RC231	Majus	NA	1
2021-04-27	RC29	RC291	Majus	NA	1
2021-04-24	RC32	RC321	Majus	NA	1
2021-04-14	RC37	RC371	Majus	NA	1
2021-04-16	RO01	RO011	Majus	NA	1
2021-04-14	RO07	RO071	Majus	NA	1
2021-04-16	RO07	RO071	Majus	NA	1
2021-04-19	RO16	RO161	Majus	NA	1
2021-04-19	RO17	RO171	Majus	NA	1
2021-04-24	RO17	RO171	Majus	NA	1
2021-04-14	MD01	MD011	Majus	NA	0
2021-04-16	MD01	MD011	Majus	NA	0
2021-04-19	MD01	MD011	Majus	NA	0
2021-04-23	MD01	MD011	Majus	NA	0
2021-04-26	MD01	MD011	Majus	NA	0
2021-04-29	MD01	MD011	Majus	NA	0
2021-05-02	MD01	MD011	Majus	NA	0
2021-05-06	MD01	MD011	Majus	NA	0
2021-05-08	MD01	MD011	Majus	NA	0
2021-05-10	MD01	MD011	Majus	NA	0
2021-05-12	MD01	MD011	Majus	NA	0
2021-05-14	MD01	MD011	Majus	NA	0
2021-05-16	MD01	MD011	Majus	NA	0
2021-05-18	MD01	MD011	Majus	NA	0
2021-05-20	MD01	MD011	Majus	NA	0
2021-04-14	MD02	MD021	Majus	NA	0
2021-04-16	MD02	MD021	Majus	NA	0
2021-04-19	MD02	MD021	Majus	NA	0
2021-04-23	MD02	MD021	Majus	NA	0
2021-04-26	MD02	MD021	Majus	NA	0
2021-04-29	MD02	MD021	Majus	NA	0
2021-05-02	MD02	MD021	Majus	NA	0
2021-05-06	MD02	MD021	Majus	NA	0
2021-05-08	MD02	MD021	Majus	NA	0
2021-05-10	MD02	MD021	Majus	NA	0
2021-05-12	MD02	MD021	Majus	NA	0
2021-05-14	MD02	MD021	Majus	NA	0
2021-05-16	MD02	MD021	Majus	NA	0
2021-05-18	MD02	MD021	Majus	NA	0
2021-05-20	MD02	MD021	Majus	NA	0
2021-04-14	MD03	MD031	Majus	NA	0
2021-04-16	MD03	MD031	Majus	NA	0
2021-04-19	MD03	MD031	Majus	NA	0
2021-04-23	MD03	MD031	Majus	NA	0
2021-04-26	MD03	MD031	Majus	NA	0
2021-04-29	MD03	MD031	Majus	NA	0
2021-05-02	MD03	MD031	Majus	NA	0
2021-05-06	MD03	MD031	Majus	NA	0
2021-05-08	MD03	MD031	Majus	NA	0
2021-04-14	MD04	MD041	Majus	NA	0
2021-04-16	MD04	MD041	Majus	NA	0
2021-04-19	MD04	MD041	Majus	NA	0
2021-04-23	MD04	MD041	Majus	NA	0
2021-04-26	MD04	MD041	Majus	NA	0
2021-04-29	MD04	MD041	Majus	NA	0
2021-05-02	MD04	MD041	Majus	NA	0
2021-05-08	MD04	MD041	Majus	NA	0
2021-05-10	MD04	MD041	Majus	NA	0
2021-05-12	MD04	MD041	Majus	NA	0
2021-05-14	MD04	MD041	Majus	NA	0
2021-05-16	MD04	MD041	Majus	NA	0
2021-05-18	MD04	MD041	Majus	NA	0
2021-05-20	MD04	MD041	Majus	NA	0
2021-04-14	MD05	MD051	Majus	NA	0
2021-04-16	MD05	MD051	Majus	NA	0
2021-04-19	MD05	MD051	Majus	NA	0
2021-04-23	MD05	MD051	Majus	NA	0
2021-04-26	MD05	MD051	Majus	NA	0
2021-04-29	MD05	MD051	Majus	NA	0
2021-05-02	MD05	MD051	Majus	NA	0
2021-05-06	MD05	MD051	Majus	NA	0
2021-05-08	MD05	MD051	Majus	NA	0
2021-05-14	MD05	MD051	Majus	NA	0
2021-05-16	MD05	MD051	Majus	NA	0
2021-05-18	MD05	MD051	Majus	NA	0
2021-05-20	MD05	MD051	Majus	NA	0
2021-04-14	MD06	MD061	Majus	NA	0
2021-04-16	MD06	MD061	Majus	NA	0
2021-04-19	MD06	MD061	Majus	NA	0
2021-04-23	MD06	MD061	Majus	NA	0
2021-04-26	MD06	MD061	Majus	NA	0
2021-04-29	MD06	MD061	Majus	NA	0
2021-05-02	MD06	MD061	Majus	NA	0
2021-04-14	MD07	MD071	Majus	NA	0
2021-04-16	MD07	MD071	Majus	NA	0
2021-04-19	MD07	MD071	Majus	NA	0
2021-04-23	MD07	MD071	Majus	NA	0
2021-04-26	MD07	MD071	Majus	NA	0
2021-04-29	MD07	MD071	Majus	NA	0
2021-05-02	MD07	MD071	Majus	NA	0
2021-05-08	MD07	MD071	Majus	NA	0
2021-05-10	MD07	MD071	Majus	NA	0
2021-05-14	MD07	MD071	Majus	NA	0
2021-05-16	MD07	MD071	Majus	NA	0
2021-05-18	MD07	MD071	Majus	NA	0
2021-05-20	MD07	MD071	Majus	NA	0
2021-04-14	MD08	MD081	Majus	NA	0
2021-04-16	MD08	MD081	Majus	NA	0
2021-04-19	MD08	MD081	Majus	NA	0
2021-04-23	MD08	MD081	Majus	NA	0
2021-05-08	MD08	MD081	Majus	NA	0
2021-05-10	MD08	MD081	Majus	NA	0
2021-05-12	MD08	MD081	Majus	NA	0
2021-04-14	MD09	MD091	Majus	NA	0
2021-04-16	MD09	MD091	Majus	NA	0
2021-04-19	MD09	MD091	Majus	NA	0
2021-04-23	MD09	MD091	Majus	NA	0
2021-04-26	MD09	MD091	Majus	NA	0
2021-04-29	MD09	MD091	Majus	NA	0
2021-05-02	MD09	MD091	Majus	NA	0
2021-05-06	MD09	MD091	Majus	NA	0
2021-05-08	MD09	MD091	Majus	NA	0
2021-05-10	MD09	MD091	Majus	NA	0
2021-05-12	MD09	MD091	Majus	NA	0
2021-04-14	MD10	MD101	Majus	NA	0
2021-04-16	MD10	MD101	Majus	NA	0
2021-04-19	MD10	MD101	Majus	NA	0
2021-04-23	MD10	MD101	Majus	NA	0
2021-04-26	MD10	MD101	Majus	NA	0
2021-04-29	MD10	MD101	Majus	NA	0
2021-05-02	MD10	MD101	Majus	NA	0
2021-04-14	MD11	MD111	Majus	NA	0
2021-04-16	MD11	MD111	Majus	NA	0
2021-04-19	MD11	MD111	Majus	NA	0
2021-04-23	MD11	MD111	Majus	NA	0
2021-04-26	MD11	MD111	Majus	NA	0
2021-04-29	MD11	MD111	Majus	NA	0
2021-05-10	MD11	MD111	Majus	NA	0
2021-04-16	MU01	MU011	Majus	NA	0
2021-04-19	MU01	MU011	Majus	NA	0
2021-04-23	MU01	MU011	Majus	NA	0
2021-04-14	MU02	MU021	Majus	NA	0
2021-04-16	MU02	MU021	Majus	NA	0
2021-04-19	MU02	MU021	Majus	NA	0
2021-04-23	MU02	MU021	Majus	NA	0
2021-04-26	MU02	MU021	Majus	NA	0
2021-04-16	MU03	MU031	Majus	NA	0
2021-04-23	MU03	MU031	Majus	NA	0
2021-04-26	MU03	MU031	Majus	NA	0
2021-04-14	MU05	MU051	Majus	NA	0
2021-04-16	MU05	MU051	Majus	NA	0
2021-04-19	MU05	MU051	Majus	NA	0
2021-04-14	MU06	MU061	Majus	NA	0
2021-04-16	MU06	MU061	Majus	NA	0
2021-04-19	MU06	MU061	Majus	NA	0
2021-04-23	MU06	MU061	Majus	NA	0
2021-04-19	MU07	MU071	Majus	NA	0
2021-04-14	MU08	MU081	Majus	NA	0
2021-04-16	MU08	MU081	Majus	NA	0
2021-04-14	MU09	MU091	Majus	NA	0
2021-04-16	MU09	MU091	Majus	NA	0
2021-04-19	MU09	MU091	Majus	NA	0
2021-04-23	MU09	MU091	Majus	NA	0
2021-04-26	MU09	MU091	Majus	NA	0
2021-04-14	MU10	MU101	Majus	NA	0
2021-04-14	MU11	MU111	Majus	NA	0
2021-04-16	MU11	MU111	Majus	NA	0
2021-04-19	MU11	MU111	Majus	NA	0
2021-04-23	MU11	MU111	Majus	NA	0
2021-04-26	MU11	MU111	Majus	NA	0
2021-05-10	MU11	MU111	Majus	NA	0
2021-05-12	MU11	MU111	Majus	NA	0
2021-04-14	MU12	MU121	Majus	NA	0
2021-04-16	MU12	MU121	Majus	NA	0
2021-04-19	MU12	MU121	Majus	NA	0
2021-04-23	MU12	MU121	Majus	NA	0
2021-04-26	MU12	MU121	Majus	NA	0
2021-04-29	MU12	MU121	Majus	NA	0
2021-05-02	MU12	MU121	Majus	NA	0
2021-05-08	MU12	MU121	Majus	NA	0
2021-05-10	MU12	MU121	Majus	NA	0
2021-05-12	MU12	MU121	Majus	NA	0
2021-04-14	MU13	MU131	Majus	NA	0
2021-04-16	MU13	MU131	Majus	NA	0
2021-04-19	MU13	MU131	Majus	NA	0
2021-04-19	MU14	MU141	Majus	NA	0
2021-04-23	MU14	MU141	Majus	NA	0
2021-04-26	MU14	MU141	Majus	NA	0
2021-04-14	RC01	RC011	Majus	NA	0
2021-04-16	RC01	RC011	Majus	NA	0
2021-04-19	RC01	RC011	Majus	NA	0
2021-04-24	RC01	RC011	Majus	NA	0
2021-04-27	RC01	RC011	Majus	NA	0
2021-04-29	RC01	RC011	Majus	NA	0
2021-05-02	RC01	RC011	Majus	NA	0
2021-05-04	RC01	RC011	Majus	NA	0
2021-05-06	RC01	RC011	Majus	NA	0
2021-05-08	RC01	RC011	Majus	NA	0
2021-05-10	RC01	RC011	Majus	NA	0
2021-04-14	RC02	RC021	Majus	NA	0
2021-04-16	RC02	RC021	Majus	NA	0
2021-04-19	RC02	RC021	Majus	NA	0
2021-04-24	RC02	RC021	Majus	NA	0
2021-04-27	RC02	RC021	Majus	NA	0
2021-04-29	RC02	RC021	Majus	NA	0
2021-04-14	RC03	RC031	Majus	NA	0
2021-04-16	RC03	RC031	Majus	NA	0
2021-04-19	RC03	RC031	Majus	NA	0
2021-04-24	RC03	RC031	Majus	NA	0
2021-04-27	RC03	RC031	Majus	NA	0
2021-04-29	RC03	RC031	Majus	NA	0
2021-05-02	RC03	RC031	Majus	NA	0
2021-05-04	RC03	RC031	Majus	NA	0
2021-05-06	RC03	RC031	Majus	NA	0
2021-04-14	RC04	RC041	Majus	NA	0
2021-04-16	RC04	RC041	Majus	NA	0
2021-04-19	RC04	RC041	Majus	NA	0
2021-04-24	RC04	RC041	Majus	NA	0
2021-04-27	RC04	RC041	Majus	NA	0
2021-04-29	RC04	RC041	Majus	NA	0
2021-05-02	RC04	RC041	Majus	NA	0
2021-05-04	RC04	RC041	Majus	NA	0
2021-05-06	RC04	RC041	Majus	NA	0
2021-05-08	RC04	RC041	Majus	NA	0
2021-05-10	RC04	RC041	Majus	NA	0
2021-05-12	RC04	RC041	Majus	NA	0
2021-05-14	RC04	RC041	Majus	NA	0
2021-04-14	RC05	RC051	Majus	NA	0
2021-04-16	RC05	RC051	Majus	NA	0
2021-04-19	RC05	RC051	Majus	NA	0
2021-04-24	RC05	RC051	Majus	NA	0
2021-04-27	RC05	RC051	Majus	NA	0
2021-04-29	RC05	RC051	Majus	NA	0
2021-05-02	RC05	RC051	Majus	NA	0
2021-05-04	RC05	RC051	Majus	NA	0
2021-05-06	RC05	RC051	Majus	NA	0
2021-05-08	RC05	RC051	Majus	NA	0
2021-05-10	RC05	RC051	Majus	NA	0
2021-04-14	RC06	RC061	Majus	NA	0
2021-04-16	RC06	RC061	Majus	NA	0
2021-04-19	RC06	RC061	Majus	NA	0
2021-04-24	RC06	RC061	Majus	NA	0
2021-04-27	RC06	RC061	Majus	NA	0
2021-04-29	RC06	RC061	Majus	NA	0
2021-05-02	RC06	RC061	Majus	NA	0
2021-05-04	RC06	RC061	Majus	NA	0
2021-05-06	RC06	RC061	Majus	NA	0
2021-05-08	RC06	RC061	Majus	NA	0
2021-05-10	RC06	RC061	Majus	NA	0
2021-05-12	RC06	RC061	Majus	NA	0
2021-05-14	RC06	RC061	Majus	NA	0
2021-05-16	RC06	RC061	Majus	NA	0
2021-05-18	RC06	RC061	Majus	NA	0
2021-05-20	RC06	RC061	Majus	NA	0
2021-04-14	RC07	RC071	Majus	NA	0
2021-04-16	RC07	RC071	Majus	NA	0
2021-04-19	RC07	RC071	Majus	NA	0
2021-04-24	RC07	RC071	Majus	NA	0
2021-04-27	RC07	RC071	Majus	NA	0
2021-04-29	RC07	RC071	Majus	NA	0
2021-04-14	RC08	RC081	Majus	NA	0
2021-04-16	RC08	RC081	Majus	NA	0
2021-04-19	RC08	RC081	Majus	NA	0
2021-04-24	RC08	RC081	Majus	NA	0
2021-05-02	RC08	RC081	Majus	NA	0
2021-05-04	RC08	RC081	Majus	NA	0
2021-04-14	RC09	RC091	Majus	NA	0
2021-04-16	RC09	RC091	Majus	NA	0
2021-04-19	RC09	RC091	Majus	NA	0
2021-04-24	RC09	RC091	Majus	NA	0
2021-04-27	RC09	RC091	Majus	NA	0
2021-04-29	RC09	RC091	Majus	NA	0
2021-04-14	RC10	RC101	Majus	NA	0
2021-04-16	RC10	RC101	Majus	NA	0
2021-04-19	RC10	RC101	Majus	NA	0
2021-04-24	RC10	RC101	Majus	NA	0
2021-04-27	RC10	RC101	Majus	NA	0
2021-04-29	RC10	RC101	Majus	NA	0
2021-04-14	RC11	RC111	Majus	NA	0
2021-04-16	RC11	RC111	Majus	NA	0
2021-04-19	RC11	RC111	Majus	NA	0
2021-04-24	RC11	RC111	Majus	NA	0
2021-04-27	RC11	RC111	Majus	NA	0
2021-04-29	RC11	RC111	Majus	NA	0
2021-05-02	RC11	RC111	Majus	NA	0
2021-05-18	RC11	RC111	Majus	NA	0
2021-05-20	RC11	RC111	Majus	NA	0
2021-04-14	RC12	RC121	Majus	NA	0
2021-04-16	RC12	RC121	Majus	NA	0
2021-04-19	RC12	RC121	Majus	NA	0
2021-04-14	RC13	RC131	Majus	NA	0
2021-04-16	RC13	RC131	Majus	NA	0
2021-04-19	RC13	RC131	Majus	NA	0
2021-04-24	RC13	RC131	Majus	NA	0
2021-04-27	RC13	RC131	Majus	NA	0
2021-04-29	RC13	RC131	Majus	NA	0
2021-05-02	RC13	RC131	Majus	NA	0
2021-05-04	RC13	RC131	Majus	NA	0
2021-05-06	RC13	RC131	Majus	NA	0
2021-04-14	RC14	RC141	Majus	NA	0
2021-04-16	RC14	RC141	Majus	NA	0
2021-04-19	RC14	RC141	Majus	NA	0
2021-04-24	RC14	RC141	Majus	NA	0
2021-04-27	RC14	RC141	Majus	NA	0
2021-04-29	RC14	RC141	Majus	NA	0
2021-05-02	RC14	RC141	Majus	NA	0
2021-05-04	RC14	RC141	Majus	NA	0
2021-04-14	RC15	RC151	Majus	NA	0
2021-04-16	RC15	RC151	Majus	NA	0
2021-04-19	RC15	RC151	Majus	NA	0
2021-04-24	RC15	RC151	Majus	NA	0
2021-04-27	RC15	RC151	Majus	NA	0
2021-04-29	RC15	RC151	Majus	NA	0
2021-05-02	RC15	RC151	Majus	NA	0
2021-05-04	RC15	RC151	Majus	NA	0
2021-04-14	RC16	RC161	Majus	NA	0
2021-04-16	RC16	RC161	Majus	NA	0
2021-04-19	RC16	RC161	Majus	NA	0
2021-04-24	RC16	RC161	Majus	NA	0
2021-04-14	RC17	RC171	Majus	NA	0
2021-04-16	RC17	RC171	Majus	NA	0
2021-04-19	RC17	RC171	Majus	NA	0
2021-04-24	RC17	RC171	Majus	NA	0
2021-04-27	RC17	RC171	Majus	NA	0
2021-04-29	RC17	RC171	Majus	NA	0
2021-05-02	RC17	RC171	Majus	NA	0
2021-05-04	RC17	RC171	Majus	NA	0
2021-05-06	RC17	RC171	Majus	NA	0
2021-04-14	RC18	RC181	Majus	NA	0
2021-04-16	RC18	RC181	Majus	NA	0
2021-04-19	RC18	RC181	Majus	NA	0
2021-04-24	RC18	RC181	Majus	NA	0
2021-04-14	RC19	RC191	Majus	NA	0
2021-04-16	RC19	RC191	Majus	NA	0
2021-04-19	RC19	RC191	Majus	NA	0
2021-04-24	RC19	RC191	Majus	NA	0
2021-04-14	RC20	RC201	Majus	NA	0
2021-04-16	RC20	RC201	Majus	NA	0
2021-04-19	RC20	RC201	Majus	NA	0
2021-04-24	RC20	RC201	Majus	NA	0
2021-04-14	RC21	RC211	Majus	NA	0
2021-04-16	RC21	RC211	Majus	NA	0
2021-04-19	RC21	RC211	Majus	NA	0
2021-04-24	RC21	RC211	Majus	NA	0
2021-04-27	RC21	RC211	Majus	NA	0
2021-04-29	RC21	RC211	Majus	NA	0
2021-05-02	RC21	RC211	Majus	NA	0
2021-05-04	RC21	RC211	Majus	NA	0
2021-05-06	RC21	RC211	Majus	NA	0
2021-04-14	RC22	RC221	Majus	NA	0
2021-04-16	RC22	RC221	Majus	NA	0
2021-04-16	RC23	RC231	Majus	NA	0
2021-04-19	RC23	RC231	Majus	NA	0
2021-04-24	RC23	RC231	Majus	NA	0
2021-04-16	RC24	RC241	Majus	NA	0
2021-04-19	RC24	RC241	Majus	NA	0
2021-04-27	RC24	RC241	Majus	NA	0
2021-04-29	RC24	RC241	Majus	NA	0
2021-04-14	RC25	RC251	Majus	NA	0
2021-04-16	RC25	RC251	Majus	NA	0
2021-04-19	RC25	RC251	Majus	NA	0
2021-04-14	RC27	RC271	Majus	NA	0
2021-04-16	RC27	RC271	Majus	NA	0
2021-04-19	RC27	RC271	Majus	NA	0
2021-04-24	RC27	RC271	Majus	NA	0
2021-04-27	RC27	RC271	Majus	NA	0
2021-04-29	RC27	RC271	Majus	NA	0
2021-04-14	RC28	RC281	Majus	NA	0
2021-04-16	RC28	RC281	Majus	NA	0
2021-04-19	RC28	RC281	Majus	NA	0
2021-04-24	RC28	RC281	Majus	NA	0
2021-04-27	RC28	RC281	Majus	NA	0
2021-04-29	RC28	RC281	Majus	NA	0
2021-05-02	RC28	RC281	Majus	NA	0
2021-05-04	RC28	RC281	Majus	NA	0
2021-04-14	RC29	RC291	Majus	NA	0
2021-04-16	RC29	RC291	Majus	NA	0
2021-04-19	RC29	RC291	Majus	NA	0
2021-04-24	RC29	RC291	Majus	NA	0
2021-04-14	RC30	RC301	Majus	NA	0
2021-04-16	RC30	RC301	Majus	NA	0
2021-04-19	RC30	RC301	Majus	NA	0
2021-04-24	RC30	RC301	Majus	NA	0
2021-04-14	RC31	RC311	Majus	NA	0
2021-04-14	RC32	RC321	Majus	NA	0
2021-04-16	RC32	RC321	Majus	NA	0
2021-04-14	RC33	RC331	Majus	NA	0
2021-04-16	RC33	RC331	Majus	NA	0
2021-04-19	RC33	RC331	Majus	NA	0
2021-04-24	RC33	RC331	Majus	NA	0
2021-04-27	RC33	RC331	Majus	NA	0
2021-04-29	RC33	RC331	Majus	NA	0
2021-04-14	RC34	RC341	Majus	NA	0
2021-04-16	RC34	RC341	Majus	NA	0
2021-04-19	RC34	RC341	Majus	NA	0
2021-04-24	RC34	RC341	Majus	NA	0
2021-04-14	RC35	RC351	Majus	NA	0
2021-04-16	RC35	RC351	Majus	NA	0
2021-04-19	RC35	RC351	Majus	NA	0
2021-04-24	RC35	RC351	Majus	NA	0
2021-04-14	RC36	RC361	Majus	NA	0
2021-04-16	RC36	RC361	Majus	NA	0
2021-04-19	RC36	RC361	Majus	NA	0
2021-04-24	RC36	RC361	Majus	NA	0
2021-04-16	RC37	RC371	Majus	NA	0
2021-04-19	RC37	RC371	Majus	NA	0
2021-04-24	RC37	RC371	Majus	NA	0
2021-04-27	RC37	RC371	Majus	NA	0
2021-04-29	RC37	RC371	Majus	NA	0
2021-04-14	RO01	RO011	Majus	NA	0
2021-04-19	RO01	RO011	Majus	NA	0
2021-04-24	RO01	RO011	Majus	NA	0
2021-04-27	RO01	RO011	Majus	NA	0
2021-04-29	RO01	RO011	Majus	NA	0
2021-04-14	RO02	RO021	Majus	NA	0
2021-04-16	RO02	RO021	Majus	NA	0
2021-04-19	RO02	RO021	Majus	NA	0
2021-04-24	RO02	RO021	Majus	NA	0
2021-04-27	RO02	RO021	Majus	NA	0
2021-04-29	RO02	RO021	Majus	NA	0
2021-05-02	RO02	RO021	Majus	NA	0
2021-04-14	RO03	RO031	Majus	NA	0
2021-04-14	RO04	RO041	Majus	NA	0
2021-04-16	RO04	RO041	Majus	NA	0
2021-04-19	RO04	RO041	Majus	NA	0
2021-04-24	RO04	RO041	Majus	NA	0
2021-04-27	RO04	RO041	Majus	NA	0
2021-04-29	RO04	RO041	Majus	NA	0
2021-04-14	RO05	RO051	Majus	NA	0
2021-04-14	RO06	RO061	Majus	NA	0
2021-04-16	RO06	RO061	Majus	NA	0
2021-04-19	RO06	RO061	Majus	NA	0
2021-04-24	RO06	RO061	Majus	NA	0
2021-04-27	RO06	RO061	Majus	NA	0
2021-04-14	RO08	RO081	Majus	NA	0
2021-04-16	RO08	RO081	Majus	NA	0
2021-04-19	RO08	RO081	Majus	NA	0
2021-04-24	RO08	RO081	Majus	NA	0
2021-04-27	RO08	RO081	Majus	NA	0
2021-04-29	RO08	RO081	Majus	NA	0
2021-04-14	RO09	RO091	Majus	NA	0
2021-04-16	RO09	RO091	Majus	NA	0
2021-04-19	RO09	RO091	Majus	NA	0
2021-04-24	RO09	RO091	Majus	NA	0
2021-04-27	RO09	RO091	Majus	NA	0
2021-04-29	RO09	RO091	Majus	NA	0
2021-05-02	RO09	RO091	Majus	NA	0
2021-05-04	RO09	RO091	Majus	NA	0
2021-05-06	RO09	RO091	Majus	NA	0
2021-05-08	RO09	RO091	Majus	NA	0
2021-05-10	RO09	RO091	Majus	NA	0
2021-05-12	RO09	RO091	Majus	NA	0
2021-05-14	RO09	RO091	Majus	NA	0
2021-05-16	RO09	RO091	Majus	NA	0
2021-05-18	RO09	RO091	Majus	NA	0
2021-05-20	RO09	RO091	Majus	NA	0
2021-04-14	RO10	RO101	Majus	NA	0
2021-04-16	RO10	RO101	Majus	NA	0
2021-04-19	RO10	RO101	Majus	NA	0
2021-04-24	RO10	RO101	Majus	NA	0
2021-04-27	RO10	RO101	Majus	NA	0
2021-04-29	RO10	RO101	Majus	NA	0
2021-04-14	RO11	RO111	Majus	NA	0
2021-04-16	RO11	RO111	Majus	NA	0
2021-04-19	RO11	RO111	Majus	NA	0
2021-04-24	RO11	RO111	Majus	NA	0
2021-04-27	RO11	RO111	Majus	NA	0
2021-04-29	RO11	RO111	Majus	NA	0
2021-05-02	RO11	RO111	Majus	NA	0
2021-04-14	RO12	RO121	Majus	NA	0
2021-04-14	RO13	RO131	Majus	NA	0
2021-04-16	RO13	RO131	Majus	NA	0
2021-04-14	RO14	RO141	Majus	NA	0
2021-04-16	RO14	RO141	Majus	NA	0
2021-04-24	RO14	RO141	Majus	NA	0
2021-04-27	RO14	RO141	Majus	NA	0
2021-04-29	RO14	RO141	Majus	NA	0
2021-04-14	RO15	RO151	Majus	NA	0
2021-04-16	RO15	RO151	Majus	NA	0
2021-04-19	RO15	RO151	Majus	NA	0
2021-04-24	RO15	RO151	Majus	NA	0
2021-04-27	RO15	RO151	Majus	NA	0
2021-04-29	RO15	RO151	Majus	NA	0
2021-04-14	RO16	RO161	Majus	NA	0
2021-04-16	RO16	RO161	Majus	NA	0
2021-04-14	RO18	RO181	Majus	NA	0
2021-04-16	RO18	RO181	Majus	NA	0
2021-04-19	RO18	RO181	Majus	NA	0
2021-04-24	RO18	RO181	Majus	NA	0
2021-04-27	RO18	RO181	Majus	NA	0
2021-04-29	RO18	RO181	Majus	NA	0
2021-04-14	RO19	RO191	Majus	NA	0
2021-04-16	RO19	RO191	Majus	NA	0
2021-04-19	RO19	RO191	Majus	NA	0
2021-04-24	RO19	RO191	Majus	NA	0
2021-04-27	RO19	RO191	Majus	NA	0
2021-04-29	RO19	RO191	Majus	NA	0
2021-04-09	60A7884	NA	Common redstart	0	NA
2021-04-09	60A7885	NA	Common redstart	0	NA
2021-04-09	60A7886	NA	Common redstart	0	NA
2021-04-09	60A7887	NA	Common redstart	0	NA
2021-04-09	60A7888	NA	Whitethroat	0	NA
2021-04-09	60A7889	NA	Whitethroat	0	NA
2021-04-09	60A7891	NA	Whitethroat	0	NA
2021-04-09	60A7892	NA	Whitethroat	0	NA
2021-04-09	60A7893	NA	Common redstart	0	NA
2021-04-09	60A7894	NA	Whitethroat	0	NA
2021-04-09	60A7895	NA	Common redstart	0	NA
2021-04-09	60A7897	NA	Common redstart	0	NA
2021-04-09	60A7904	NA	Common redstart	0	NA
2021-04-09	60A7905	NA	Common redstart	0	NA
2021-04-09	60A7906	NA	Common redstart	0	NA
2021-04-09	60A7907	NA	Whitethroat	0	NA
2021-04-09	60A7908	NA	Common redstart	0	NA
2021-04-11	LY28444	NA	Garden warbler	0	NA
2021-04-11	60A7982	NA	Whitethroat	0	NA
2021-04-11	60A7983	NA	Whitethroat	0	NA
2021-04-11	60A7989	NA	Whitethroat	0	NA
2021-04-11	60A7990	NA	Whitethroat	0	NA
2021-04-11	LY28449	NA	Garden warbler	0	NA
2021-04-11	LY28453	NA	Garden warbler	1	NA
2021-04-11	60A7991	NA	Whitethroat	0	NA
2021-04-11	60A7992	NA	Whitethroat	0	NA
2021-04-11	60A7994	NA	Common redstart	0	NA
2021-04-11	60A7995	NA	Common redstart	0	NA
2021-04-11	60A7996	NA	Common redstart	0	NA
2021-04-11	60A7997	NA	Common redstart	0	NA
2021-04-11	60A7998	NA	Common redstart	0	NA
2021-04-11	60A7999	NA	Whitethroat	0	NA
2021-04-11	60A8000	NA	Whitethroat	0	NA
2021-04-11	60A8001	NA	Whitethroat	0	NA
2021-04-11	60A8002	NA	Whitethroat	0	NA
2021-04-11	60A8003	NA	Whitethroat	0	NA
2021-04-11	60A8004	NA	Whitethroat	0	NA
2021-04-11	LY28455	NA	Garden warbler	0	NA
2021-04-11	60A8011	NA	Common redstart	0	NA
2021-04-11	60A8012	NA	Common redstart	0	NA
2021-04-11	60A8013	NA	Whitethroat	0	NA
2021-04-11	60A8014	NA	Common redstart	0	NA
2021-04-11	60A8030	NA	Common redstart	0	NA
2021-04-11	60A8031	NA	Common redstart	0	NA
2021-04-11	60A8032	NA	Common redstart	0	NA
2021-04-11	60A8033	NA	Common redstart	0	NA
2021-04-11	60A8034	NA	Whinchat	0	NA
2021-04-11	LY28465	NA	Garden warbler	0	NA
2021-04-11	60A8068	NA	Whinchat	0	NA
2021-04-11	60A8069	NA	Common redstart	0	NA
2021-04-11	60A8070	NA	Whitethroat	0	NA
2021-04-11	60A8071	NA	Whitethroat	0	NA
2021-04-11	60A8072	NA	Whitethroat	0	NA
2021-04-11	60A8073	NA	Whitethroat	0	NA
2021-04-11	60A8074	NA	Whitethroat	0	NA
2021-04-11	60A8075	NA	Whitethroat	1	NA
2021-04-11	60A8096	NA	Whitethroat	0	NA
2021-04-11	60A8097	NA	Whitethroat	0	NA
2021-04-11	60A8098	NA	Whinchat	0	NA
2021-04-14	60A8233	NA	Whitethroat	0	NA
2021-04-14	60A8234	NA	Whitethroat	0	NA
2021-04-14	60A8235	NA	Whitethroat	5	NA
2021-04-14	60A8237	NA	Common redstart	0	NA
2021-04-14	60A8242	NA	Common redstart	0	NA
2021-04-14	60A8243	NA	Whitethroat	0	NA
2021-04-14	60A8244	NA	Whitethroat	0	NA
2021-04-14	60A8247	NA	Whinchat	0	NA
2021-04-14	60A8248	NA	Common redstart	0	NA
2021-04-14	60A8249	NA	Whitethroat	0	NA
2021-04-14	60A8251	NA	Common redstart	0	NA
2021-04-14	60A8252	NA	Common redstart	0	NA
2021-04-14	60A8253	NA	Whitethroat	0	NA
2021-04-14	60A8254	NA	Whitethroat	0	NA
2021-04-14	60A8266	NA	Whinchat	0	NA
2021-04-14	60A8271	NA	Whitethroat	0	NA
2021-04-14	60A8272	NA	Common redstart	0	NA
2021-04-14	60A8273	NA	Common redstart	0	NA
2021-04-14	60A8274	NA	Common redstart	0	NA
2021-04-14	60A8275	NA	Common redstart	0	NA
2021-04-15	60A8415	NA	Whitethroat	0	NA
2021-04-15	60A8416	NA	Whitethroat	0	NA
2021-04-15	60A8425	NA	Common redstart	0	NA
2021-04-15	60A8426	NA	Common redstart	0	NA
2021-04-15	60A8427	NA	Whitethroat	4	NA
2021-04-15	60A8428	NA	Whitethroat	0	NA
2021-04-15	60A8429	NA	Common redstart	0	NA
2021-04-15	60A8430	NA	Common redstart	0	NA
2021-04-15	60A8431	NA	Common redstart	0	NA
2021-04-15	60A8441	NA	Whitethroat	0	NA
2021-04-15	60A8442	NA	Whitethroat	0	NA
2021-04-15	60A8443	NA	Whitethroat	0	NA
2021-04-15	60A8444	NA	Whitethroat	0	NA
2021-04-15	60A8445	NA	Whitethroat	1	NA
2021-04-15	60A8446	NA	Whitethroat	2	NA
2021-04-15	LY28545	NA	Blackcap	0	NA
2021-04-15	LY28546	NA	Blackcap	0	NA
2021-04-15	LY28549	NA	Blackcap	1	NA
2021-04-15	60A8474	NA	Whitethroat	0	NA
2021-04-15	60A8482	NA	Whinchat	0	NA
2021-04-15	60A8483	NA	Common redstart	0	NA
2021-04-15	60A8484	NA	Common redstart	0	NA
2021-04-15	60A8485	NA	Common redstart	0	NA
2021-04-15	60A8486	NA	Whitethroat	0	NA
2021-04-15	60A8487	NA	Whitethroat	1	NA
2021-04-15	LY28550	NA	Blackcap	0	NA
2021-04-17	60A8615	NA	Whinchat	0	NA
2021-04-17	60A8616	NA	Whinchat	0	NA
2021-04-17	LY28574	NA	Garden warbler	0	NA
2021-04-17	60A8603	NA	Whitethroat	0	NA
2021-04-17	60A8604	NA	Whitethroat	0	NA
2021-04-17	60A8605	NA	Whitethroat	0	NA
2021-04-17	60A8606	NA	Whitethroat	1	NA
2021-04-17	60A8607	NA	Whitethroat	0	NA
2021-04-17	60A8608	NA	Whitethroat	0	NA
2021-04-17	60A8609	NA	Whitethroat	0	NA
2021-04-17	60A8610	NA	Whitethroat	0	NA
2021-04-17	60A8611	NA	Whitethroat	0	NA
2021-04-17	60A8612	NA	Whitethroat	0	NA
2021-04-17	60A8613	NA	Whitethroat	1	NA
2021-04-17	60A8543	NA	Common redstart	0	NA
2021-04-17	60A8544	NA	Whitethroat	0	NA
2021-04-17	60A8545	NA	Whitethroat	0	NA
2021-04-17	60A8546	NA	Whitethroat	2	NA
2021-04-17	60A8547	NA	Whitethroat	0	NA
2021-04-17	60A8548	NA	Whitethroat	0	NA
2021-04-17	60A8549	NA	Whitethroat	0	NA
2021-04-17	LY28562	NA	Garden warbler	0	NA
2021-04-18	LY28599	NA	Blackcap	0	NA
2021-04-18	LY28600	NA	Blackcap	0	NA
2021-04-18	60A8737	NA	Whinchat	0	NA
2021-04-18	60A8738	NA	Whinchat	0	NA
2021-04-18	60A8739	NA	Whitethroat	0	NA
2021-04-18	LY28602	NA	Garden warbler	0	NA
2021-04-18	60A8743	NA	Common redstart	0	NA
2021-04-18	60A8744	NA	Whitethroat	0	NA
2021-04-18	60A8745	NA	Whitethroat	0	NA
2021-04-18	60A8746	NA	Whitethroat	0	NA
2021-04-18	60A8747	NA	Whitethroat	0	NA
2021-04-18	60A8748	NA	Whitethroat	0	NA
2021-04-18	60A8749	NA	Whitethroat	0	NA
2021-04-18	60A8750	NA	Common redstart	0	NA
2021-04-18	60A8751	NA	Whitethroat	0	NA
2021-04-18	60A8752	NA	Whitethroat	0	NA
2021-04-18	60A8753	NA	Whitethroat	0	NA
2021-04-18	60A8754	NA	Whitethroat	0	NA
2021-04-18	60A8755	NA	Whinchat	0	NA
2021-04-18	60A8756	NA	Whinchat	0	NA
2021-04-18	60A8759	NA	Whitethroat	0	NA
2021-04-18	60A8760	NA	Whitethroat	0	NA
2021-04-18	60A8761	NA	Whitethroat	0	NA
2021-04-18	60A8763	NA	Common redstart	0	NA
2021-04-18	LY28603	NA	Garden warbler	0	NA
2021-04-18	LY28604	NA	Garden warbler	0	NA
2021-04-18	LY28605	NA	Blackcap	0	NA
2021-04-18	60A8772	NA	Whinchat	0	NA
2021-04-18	60A8773	NA	Common redstart	0	NA
2021-04-18	60A8774	NA	Whitethroat	1	NA
2021-04-18	60A8775	NA	Whitethroat	0	NA
2021-04-18	60A8789	NA	Common redstart	0	NA
2021-04-18	60A8790	NA	Whitethroat	0	NA
2021-04-18	60A8791	NA	Whitethroat	0	NA
2021-04-18	LY28614	NA	Blackcap	0	NA
2021-04-18	60A8794	NA	Common redstart	0	NA
2021-04-18	60A8795	NA	Common redstart	0	NA
2021-04-18	60A8801	NA	Whinchat	0	NA
2021-04-18	60A8802	NA	Whinchat	0	NA
2021-04-20	60A8856	NA	Whinchat	0	NA
2021-04-20	60A8857	NA	Whinchat	0	NA
2021-04-20	60A8859	NA	Common redstart	0	NA
2021-04-20	LY28659	NA	Blackcap	2	NA
2021-04-20	60A8860	NA	Whinchat	0	NA
2021-04-20	60A8861	NA	Whitethroat	0	NA
2021-04-20	LY28660	NA	Blackcap	0	NA
2021-04-20	LY28661	NA	Blackcap	0	NA
2021-04-20	LY28662	NA	Blackcap	0	NA
2021-04-20	LY28663	NA	Blackcap	0	NA
2021-04-20	LY28665	NA	Garden warbler	0	NA
2021-04-20	60A8864	NA	Whinchat	0	NA
2021-04-20	60A8865	NA	Whinchat	0	NA
2021-04-20	60A8866	NA	Common redstart	0	NA
2021-04-20	60A8867	NA	Common redstart	0	NA
2021-04-20	60A8868	NA	Whitethroat	0	NA
2021-04-20	60A8869	NA	Whitethroat	0	NA
2021-04-20	60A8870	NA	Whitethroat	0	NA
2021-04-20	LY28668	NA	Blackcap	0	NA
2021-04-20	60A8877	NA	Whitethroat	0	NA
2021-04-20	60A8878	NA	Common redstart	0	NA
2021-04-20	60A8879	NA	Whitethroat	0	NA
2021-04-20	60A8880	NA	Whitethroat	0	NA
2021-04-20	60A8881	NA	Whitethroat	0	NA
2021-04-20	60A8882	NA	Whitethroat	0	NA
2021-04-20	60A8883	NA	Whitethroat	0	NA
2021-04-20	60A8914	NA	Common redstart	0	NA
2021-04-20	60A8918	NA	Whitethroat	0	NA
2021-04-20	60A8919	NA	Whitethroat	0	NA
2021-04-20	LY28686	NA	Garden warbler	0	NA
2021-04-20	60A8930	NA	Common redstart	0	NA
2021-04-20	60A8931	NA	Common redstart	0	NA
2021-04-20	60A8932	NA	Common redstart	0	NA
2021-04-20	60A8933	NA	Common redstart	0	NA
2021-04-20	60A8934	NA	Whitethroat	0	NA
2021-04-20	60A8935	NA	Whitethroat	0	NA
2021-04-20	60A8936	NA	Whitethroat	0	NA
2021-04-20	60A8948	NA	Whinchat	0	NA
2021-04-20	60A8951	NA	Common redstart	0	NA
2021-04-20	60A8952	NA	Common redstart	0	NA
2021-04-20	60A8953	NA	Whitethroat	0	NA
2021-04-20	60A8954	NA	Whitethroat	0	NA
2021-04-20	LY28687	NA	Blackcap	2	NA
2021-04-20	60A8958	NA	Whinchat	0	NA
2021-04-20	60A8960	NA	Common redstart	0	NA
2021-04-20	60A8961	NA	Common redstart	0	NA
2021-04-20	60A8962	NA	Common redstart	0	NA
2021-04-20	60A8963	NA	Whitethroat	0	NA
2021-04-20	60A8964	NA	Whitethroat	0	NA
2021-04-24	LY28976	NA	Garden warbler	0	NA
2021-04-24	64A0495	NA	Whitethroat	0	NA
2021-04-24	64A0496	NA	Whitethroat	0	NA
2021-04-24	64A0497	NA	Whitethroat	0	NA
2021-04-24	64A0498	NA	Whitethroat	0	NA
2021-04-24	64A0499	NA	Whitethroat	0	NA
2021-04-24	64A0500	NA	Whitethroat	3	NA
2021-04-24	64A0501	NA	Whitethroat	0	NA
2021-04-24	64A0502	NA	Whitethroat	0	NA
2021-04-24	LY28980	NA	Garden warbler	1	NA
2021-04-24	64A0512	NA	Whinchat	0	NA
2021-04-24	64A0513	NA	Whitethroat	1	NA
2021-04-24	64A0514	NA	Whitethroat	0	NA
2021-04-24	64A0515	NA	Whitethroat	0	NA
2021-04-24	64A0516	NA	Common redstart	0	NA
2021-04-24	64A0527	NA	Whitethroat	0	NA
2021-04-24	LY28983	NA	Garden warbler	0	NA
2021-04-24	64A0528	NA	Whitethroat	0	NA
2021-04-24	64A0529	NA	Whitethroat	0	NA
2021-04-24	64A0530	NA	Common redstart	0	NA
2021-04-24	64A0531	NA	Common redstart	0	NA
2021-04-24	64A0532	NA	Common redstart	0	NA
2021-04-24	LY28986	NA	Garden warbler	0	NA
2021-04-24	LY28987	NA	Garden warbler	0	NA
2021-04-24	LY28988	NA	Garden warbler	0	NA
2021-04-24	LY28989	NA	Garden warbler	0	NA
2021-04-24	64A0536	NA	Whinchat	0	NA
2021-04-24	64A0537	NA	Whinchat	0	NA
2021-04-24	64A0538	NA	Whinchat	0	NA
2021-04-24	LY28991	NA	Garden warbler	0	NA
2021-04-24	64A0550	NA	Common redstart	0	NA
2021-04-24	64A0551	NA	Whinchat	0	NA
2021-04-24	64A0552	NA	Whitethroat	0	NA
2021-04-24	LY28993	NA	Garden warbler	0	NA
2021-04-25	LY29001	NA	Garden warbler	0	NA
2021-04-25	LY29003	NA	Garden warbler	0	NA
2021-04-25	LY29004	NA	Garden warbler	6	NA
2021-04-25	64A0587	NA	Whinchat	0	NA
2021-04-25	64A0588	NA	Whitethroat	0	NA
2021-04-25	64A0589	NA	Whitethroat	2	NA
2021-04-25	64A0590	NA	Whitethroat	0	NA
2021-04-25	64A0591	NA	Whitethroat	0	NA
2021-04-25	64A0592	NA	Whitethroat	1	NA
2021-04-25	64A0593	NA	Common redstart	0	NA
2021-04-25	64A0594	NA	Whitethroat	1	NA
2021-04-25	64A0595	NA	Whitethroat	0	NA
2021-04-25	64A0602	NA	Common redstart	0	NA
2021-04-25	64A0603	NA	Common redstart	0	NA
2021-04-25	64A0604	NA	Whitethroat	0	NA
2021-04-25	64A0605	NA	Whitethroat	0	NA
2021-04-25	64A0606	NA	Whitethroat	1	NA
2021-04-25	64A0607	NA	Whitethroat	0	NA
2021-04-25	LY29005	NA	Garden warbler	0	NA
2021-04-25	LY29006	NA	Garden warbler	0	NA
2021-04-25	LY29007	NA	Garden warbler	0	NA
2021-04-25	64A0608	NA	Whitethroat	0	NA
2021-04-25	64A0609	NA	Whitethroat	1	NA
2021-04-25	64A0610	NA	Whitethroat	0	NA
2021-04-25	LY29011	NA	Garden warbler	0	NA
2021-04-25	LY29012	NA	Garden warbler	0	NA
2021-04-25	LY29013	NA	Garden warbler	0	NA
2021-04-25	LY29014	NA	Garden warbler	0	NA
2021-04-25	LY29015	NA	Garden warbler	7	NA
2021-04-25	LY29016	NA	Garden warbler	0	NA
2021-04-25	64A0617	NA	Common redstart	0	NA
2021-04-25	64A0618	NA	Whitethroat	0	NA
2021-04-25	64A0619	NA	Whitethroat	0	NA
2021-04-25	64A0620	NA	Whitethroat	0	NA
2021-04-25	64A0621	NA	Whitethroat	0	NA
2021-04-25	64A0622	NA	Whitethroat	0	NA
2021-04-25	64A0630	NA	Common redstart	0	NA
2021-04-25	64A0631	NA	Common redstart	0	NA
2021-04-25	64A0632	NA	Whitethroat	0	NA
2021-04-25	LY29017	NA	Whitethroat	3	NA
2021-04-25	64A0633	NA	Common redstart	0	NA
2021-04-25	64A0634	NA	Common redstart	0	NA
2021-04-25	64A0635	NA	Common redstart	0	NA
2021-04-25	64A0636	NA	Common redstart	0	NA
2021-04-25	64A0637	NA	Whitethroat	0	NA
2021-04-25	64A0638	NA	Whitethroat	0	NA
2021-04-25	64A0639	NA	Whitethroat	0	NA
2021-04-25	64A0640	NA	Whitethroat	0	NA
2021-04-25	64A0641	NA	Whitethroat	0	NA
2021-04-25	LY29018	NA	Garden warbler	1	NA
2021-04-25	LY29021	NA	Garden warbler	0	NA
2021-04-25	LY29022	NA	Blackcap	3	NA
2021-04-25	64A0644	NA	Common redstart	0	NA
2021-04-25	64A0646	NA	Whitethroat	0	NA
2021-04-25	64A0649	NA	Whitethroat	0	NA
2021-04-25	LY29026	NA	Garden warbler	0	NA
2021-04-25	LY29028	NA	Garden warbler	2	NA
2021-04-25	64A0655	NA	Whinchat	0	NA
2021-04-25	64A0656	NA	Whinchat	0	NA
2021-04-25	64A0658	NA	Whitethroat	0	NA
2021-04-25	64A0659	NA	Common redstart	0	NA
2021-04-25	64A0660	NA	Common redstart	0	NA
2021-04-25	64A0661	NA	Common redstart	0	NA
2021-04-27	LY29143	NA	Garden warbler	0	NA
2021-04-27	LY29144	NA	Garden warbler	2	NA
2021-04-27	LY29145	NA	Garden warbler	0	NA
2021-04-27	64A1157	NA	Whinchat	0	NA
2021-04-27	64A1158	NA	Whitethroat	0	NA
2021-04-27	64A1159	NA	Whitethroat	0	NA
2021-04-27	64A1160	NA	Whitethroat	0	NA
2021-04-27	64A1161	NA	Whitethroat	0	NA
2021-04-27	64A1162	NA	Whitethroat	0	NA
2021-04-27	64A1163	NA	Whitethroat	0	NA
2021-04-27	64A1164	NA	Whitethroat	0	NA
2021-04-27	64A1165	NA	Whitethroat	0	NA
2021-04-27	64A1166	NA	Whitethroat	0	NA
2021-04-27	64A1167	NA	Whitethroat	0	NA
2021-04-27	64A1168	NA	Whitethroat	0	NA
2021-04-27	64A1176	NA	Whinchat	0	NA
2021-04-27	64A1177	NA	Whinchat	5	NA
2021-04-27	64A1178	NA	Whinchat	0	NA
2021-04-27	64A1179	NA	Whinchat	0	NA
2021-04-27	64A1191	NA	Whitethroat	0	NA
2021-04-27	64A1221	NA	Whitethroat	0	NA
2021-04-27	64A1222	NA	Whitethroat	0	NA
2021-04-27	64A1223	NA	Whitethroat	0	NA
2021-04-27	64A1224	NA	Whitethroat	0	NA
2021-04-27	64A1225	NA	Whitethroat	0	NA
2021-04-27	64A1226	NA	Whitethroat	0	NA
2021-04-27	64A1227	NA	Whinchat	0	NA
2021-04-27	64A1228	NA	Whinchat	0	NA
2021-04-27	64A1229	NA	Whinchat	0	NA
2021-04-27	64A1230	NA	Whitethroat	0	NA
2021-04-27	64A1231	NA	Whitethroat	0	NA
2021-04-27	64A1232	NA	Whitethroat	0	NA
2021-04-27	64A1233	NA	Whitethroat	0	NA
2021-04-27	64A1234	NA	Whitethroat	0	NA
2021-04-27	64A1235	NA	Whitethroat	0	NA
2021-04-27	64A1236	NA	Whitethroat	0	NA
2021-04-27	64A1237	NA	Whitethroat	0	NA
2021-04-27	64A1238	NA	Common redstart	0	NA
2021-04-27	LY29156	NA	Garden warbler	0	NA
2021-04-27	LY29157	NA	Garden warbler	0	NA
2021-04-27	LY29158	NA	Garden warbler	0	NA
2021-04-27	LY29159	NA	Garden warbler	0	NA
2021-04-27	LY29160	NA	Garden warbler	0	NA
2021-04-27	64A1247	NA	Whinchat	0	NA
2021-04-27	LY29163	NA	Garden warbler	0	NA
2021-04-27	LY29165	NA	Garden warbler	0	NA
2021-04-27	64A1251	NA	Whitethroat	0	NA
2021-04-27	64A1252	NA	Whitethroat	0	NA
2021-04-27	64A1253	NA	Whitethroat	0	NA
2021-04-27	64A1254	NA	Whitethroat	0	NA
2021-04-27	64A1255	NA	Whitethroat	0	NA
2021-04-27	64A1256	NA	Whitethroat	0	NA
2021-04-27	64A1257	NA	Whitethroat	0	NA
2021-04-27	64A1261	NA	Whitethroat	0	NA
2021-04-27	64A1262	NA	Whitethroat	0	NA
2021-04-27	64A1263	NA	Whitethroat	0	NA
2021-04-27	64A1264	NA	Whitethroat	0	NA
2021-04-27	LY29166	NA	Garden warbler	0	NA
2021-04-27	64A1265	NA	Whitethroat	10	NA
2021-04-27	64A1266	NA	Whitethroat	0	NA
2021-04-29	LY29202	NA	Garden warbler	0	NA
2021-04-29	LY29203	NA	Garden warbler	0	NA
2021-04-29	LY29204	NA	Garden warbler	0	NA
2021-04-29	LY29205	NA	Garden warbler	0	NA
2021-04-29	LY29206	NA	Garden warbler	0	NA
2021-04-29	64A1392	NA	Whinchat	0	NA
2021-04-29	64A1394	NA	Whitethroat	0	NA
2021-04-29	64A1395	NA	Whitethroat	7	NA
2021-04-29	64A1396	NA	Whitethroat	0	NA
2021-04-29	64A1397	NA	Common redstart	0	NA
2021-04-29	LY29216	NA	Garden warbler	0	NA
2021-04-29	LY29217	NA	Garden warbler	0	NA
2021-04-29	LY29218	NA	Garden warbler	1	NA
2021-04-29	64A1418	NA	Whitethroat	0	NA
2021-04-29	64A1419	NA	Whitethroat	0	NA
2021-04-29	64A1420	NA	Whinchat	0	NA
2021-04-29	64A1421	NA	Whinchat	1	NA
2021-04-29	LY29227	NA	Garden warbler	1	NA
2021-04-29	64A1436	NA	Common redstart	0	NA
2021-04-29	64A1437	NA	Common redstart	0	NA
2021-04-29	LY29230	NA	Blackcap	0	NA
2021-04-29	LY29231	NA	Garden warbler	0	NA
2021-04-29	LY29232	NA	Garden warbler	0	NA
2021-04-29	64A1445	NA	Whinchat	0	NA
2021-04-29	64A1446	NA	Whinchat	0	NA
2021-04-29	64A1447	NA	Whitethroat	1	NA
2021-04-29	64A1448	NA	Whitethroat	0	NA
2021-04-29	64A1449	NA	Whitethroat	0	NA
2021-04-29	64A1450	NA	Whitethroat	0	NA
2021-04-29	64A1451	NA	Whitethroat	0	NA
2021-04-29	64A1452	NA	Common redstart	0	NA
2021-04-29	LY29245	NA	Garden warbler	0	NA
2021-04-29	LY29246	NA	Garden warbler	0	NA
2021-04-29	LY29247	NA	Garden warbler	0	NA
2021-04-29	LY29248	NA	Garden warbler	6	NA
2021-04-29	LY29249	NA	Garden warbler	0	NA
2021-04-29	64A1463	NA	Whinchat	0	NA
2021-04-29	64A1464	NA	Whinchat	1	NA
2021-04-29	64A1465	NA	Whinchat	0	NA
2021-04-29	64A1466	NA	Whinchat	0	NA
2021-04-29	64A1467	NA	Whinchat	0	NA
2021-04-29	64A1468	NA	Whinchat	0	NA
2021-04-29	64A1469	NA	Common redstart	0	NA
2021-04-29	64A1473	NA	Whitethroat	0	NA
2021-04-29	64A1474	NA	Whitethroat	0	NA
2021-04-29	64A1479	NA	Whitethroat	0	NA
2021-04-29	64A1480	NA	Whitethroat	0	NA
2021-04-29	64A1481	NA	Whitethroat	0	NA
2021-04-29	LY29252	NA	Garden warbler	0	NA
2021-05-01	LY29331	NA	Garden warbler	0	NA
2021-05-01	LY29332	NA	Garden warbler	0	NA
2021-05-01	LY29333	NA	Garden warbler	0	NA
2021-05-01	LY29334	NA	Garden warbler	0	NA
2021-05-01	LY29335	NA	Garden warbler	6	NA
2021-05-01	LY29336	NA	Garden warbler	0	NA
2021-05-01	LY29337	NA	Garden warbler	1	NA
2021-05-01	64A1768	NA	Whitethroat	0	NA
2021-05-01	64A1769	NA	Whitethroat	0	NA
2021-05-01	64A1770	NA	Whitethroat	0	NA
2021-05-01	64A1771	NA	Whinchat	0	NA
2021-05-01	64A1772	NA	Whinchat	0	NA
2021-05-01	LY29344	NA	Garden warbler	0	NA
2021-05-01	64A1776	NA	Whitethroat	0	NA
2021-05-03	64A1875	NA	Common redstart	0	NA
2021-05-03	64A1876	NA	Whitethroat	0	NA
2021-05-03	64A1877	NA	Whitethroat	0	NA
2021-05-03	64A1878	NA	Whitethroat	0	NA
2021-05-03	64A1879	NA	Whitethroat	6	NA
2021-05-03	64A1880	NA	Whitethroat	0	NA
2021-05-03	64A1881	NA	Whitethroat	0	NA
2021-05-03	64A1882	NA	Whitethroat	0	NA
2021-05-03	64A1889	NA	Whinchat	0	NA
2021-05-03	LY29379	NA	Blackcap	0	NA
2021-05-03	LY29380	NA	Garden warbler	0	NA
2021-05-03	LY29381	NA	Garden warbler	0	NA
2021-05-03	LY29382	NA	Garden warbler	11	NA
2021-05-03	LY29385	NA	Garden warbler	0	NA
2021-05-03	LY29386	NA	Garden warbler	0	NA
2021-05-03	LY29387	NA	Garden warbler	0	NA
2021-05-03	LY29388	NA	Garden warbler	1	NA
2021-05-03	LY29389	NA	Garden warbler	5	NA
2021-05-03	LY29390	NA	Garden warbler	0	NA
2021-05-03	LY29391	NA	Garden warbler	1	NA
2021-05-03	LY29392	NA	Garden warbler	1	NA
2021-05-03	LY29393	NA	Garden warbler	0	NA
2021-05-03	64A1904	NA	Whinchat	0	NA
2021-05-03	64A1905	NA	Whitethroat	0	NA
2021-05-03	64A1906	NA	Whitethroat	0	NA
2021-05-03	64A1907	NA	Whitethroat	0	NA
2021-05-03	64A1908	NA	Whitethroat	2	NA
2021-05-03	64A1910	NA	Whinchat	0	NA
2021-05-03	64A1911	NA	Whinchat	0	NA
2021-05-03	64A1912	NA	Whitethroat	0	NA
2021-05-03	64A1913	NA	Whitethroat	1	NA
2021-05-03	64A1914	NA	Whitethroat	0	NA
2021-05-03	64A1915	NA	Whitethroat	1	NA
2021-05-03	64A1916	NA	Whitethroat	0	NA
2021-05-03	64A1928	NA	Common redstart	0	NA
2021-05-03	LY29394	NA	Garden warbler	0	NA
2021-05-03	LY29395	NA	Garden warbler	0	NA
2021-05-03	LY29396	NA	Garden warbler	0	NA
2021-05-03	LY29397	NA	Garden warbler	2	NA
2021-05-03	LY29399	NA	Garden warbler	1	NA
2021-05-03	LY29400	NA	Garden warbler	0	NA
2021-05-03	LY29401	NA	Garden warbler	0	NA
2021-05-03	LY29407	NA	Garden warbler	0	NA
2021-05-03	LY29408	NA	Garden warbler	1	NA
2021-05-03	LY29409	NA	Garden warbler	0	NA
2021-05-03	LY29410	NA	Garden warbler	0	NA
2021-05-03	LY29411	NA	Garden warbler	0	NA
2021-05-03	LY29413	NA	Garden warbler	5	NA
2021-05-03	64A1956	NA	Common redstart	0	NA
2021-05-03	64A1957	NA	Whinchat	0	NA
2021-05-03	64A1958	NA	Whitethroat	0	NA
2021-05-03	64A1959	NA	Whitethroat	1	NA
2021-05-03	64A1960	NA	Whitethroat	0	NA
2021-05-03	64A1961	NA	Whitethroat	0	NA
2021-05-03	64A1962	NA	Whinchat	0	NA
2021-05-03	64A1963	NA	Whitethroat	0	NA
2021-05-03	64A1964	NA	Whitethroat	0	NA
2021-05-03	64A1965	NA	Whitethroat	0	NA
2021-05-03	64A1966	NA	Whitethroat	0	NA
2021-05-03	64A1967	NA	Whitethroat	0	NA
2021-05-03	64A1970	NA	Common redstart	0	NA
2021-05-03	LY29414	NA	Garden warbler	14	NA
2021-05-03	LY29415	NA	Garden warbler	2	NA
2021-05-03	LY29416	NA	Garden warbler	0	NA
2021-05-03	LY29417	NA	Garden warbler	4	NA
2021-05-03	LY29418	NA	Garden warbler	6	NA
2021-05-03	LY29419	NA	Garden warbler	5	NA
2021-05-03	64A1983	NA	Whitethroat	0	NA
2021-05-03	64A1984	NA	Whitethroat	0	NA
2021-05-03	64A1985	NA	Whitethroat	0	NA
2021-05-03	64A1986	NA	Whitethroat	0	NA
2021-05-03	LY29421	NA	Garden warbler	1	NA
2021-05-03	LY29422	NA	Garden warbler	0	NA
2021-05-03	LY29423	NA	Garden warbler	1	NA
2021-05-03	LY29424	NA	Garden warbler	0	NA
2021-05-03	LY29425	NA	Garden warbler	4	NA
2021-05-03	LY29426	NA	Garden warbler	0	NA
2021-05-03	LY29427	NA	Garden warbler	0	NA
2021-05-03	64A1987	NA	Whitethroat	0	NA
2021-05-03	64A2005	NA	Whitethroat	0	NA
2021-05-03	LY29432	NA	Garden warbler	0	NA
2021-05-03	LY29433	NA	Garden warbler	0	NA
2021-05-03	64A2017	NA	Whitethroat	1	NA
2021-05-03	64A2018	NA	Whinchat	0	NA
2021-05-03	64A2019	NA	Whinchat	0	NA
2021-05-03	64A2020	NA	Whitethroat	0	NA
2021-05-03	NORING	NA	Garden warbler	0	NA
2021-05-03	64A2026	NA	Whinchat	0	NA
2021-05-03	LY29435	NA	Garden warbler	1	NA
2021-05-03	LY29436	NA	Garden warbler	0	NA
2021-05-06	64A2807	NA	Whitethroat	2	NA
2021-05-06	64A2808	NA	Whitethroat	0	NA
2021-05-06	64A2815	NA	Common redstart	0	NA
2021-05-06	LY30029	NA	Garden warbler	0	NA
2021-05-06	64A2817	NA	Whitethroat	0	NA
2021-05-06	64A2818	NA	Whitethroat	0	NA
2021-05-06	64A2820	NA	Common redstart	0	NA
2021-05-06	64A2821	NA	Common redstart	0	NA
2021-05-06	LY30030	NA	Garden warbler	7	NA
2021-05-06	64A2842	NA	Common redstart	0	NA
2021-05-06	64A2843	NA	Whitethroat	0	NA
2021-05-06	64A2844	NA	Whitethroat	2	NA
2021-05-06	LY30033	NA	Garden warbler	1	NA
2021-05-06	LY30034	NA	Garden warbler	0	NA
2021-05-06	64A2861	NA	Common redstart	0	NA
2021-05-06	64A2862	NA	Whinchat	0	NA
2021-05-06	64A2863	NA	Whinchat	0	NA
2021-05-06	64A2864	NA	Whinchat	0	NA
2021-05-06	64A2875	NA	Common redstart	0	NA
2021-05-06	LY30035	NA	Garden warbler	1	NA
2021-05-06	LY30036	NA	Garden warbler	0	NA
2021-05-06	LY30037	NA	Garden warbler	0	NA
2021-05-06	64A2884	NA	Whitethroat	0	NA
2021-05-07	LY30049	NA	Garden warbler	0	NA
2021-05-07	LY30050	NA	Garden warbler	0	NA
2021-05-07	LY30051	NA	Garden warbler	0	NA
2021-05-07	LY30052	NA	Garden warbler	0	NA
2021-05-07	64A2929	NA	Whitethroat	0	NA
2021-05-07	64A2930	NA	Whitethroat	0	NA
2021-05-07	64A2933	NA	Whitethroat	0	NA
2021-05-07	LY30053	NA	Garden warbler	4	NA
2021-05-07	LY30054	NA	Garden warbler	0	NA
2021-05-07	LY30055	NA	Garden warbler	0	NA
2021-05-07	LY30056	NA	Garden warbler	6	NA
2021-05-07	LY30057	NA	Garden warbler	0	NA
2021-05-07	LY30058	NA	Garden warbler	0	NA
2021-05-07	LY30059	NA	Garden warbler	0	NA
2021-05-07	LY30060	NA	Garden warbler	0	NA
2021-05-07	LY30051	NA	Garden warbler	0	NA
2021-05-07	64A2943	NA	Common redstart	0	NA
2021-05-07	64A2944	NA	Whitethroat	0	NA
2021-05-07	LY30063	NA	Garden warbler	0	NA
2021-05-07	LY30064	NA	Garden warbler	1	NA
2021-05-07	LY30066	NA	Garden warbler	0	NA
2021-05-07	LY30067	NA	Garden warbler	0	NA
2021-05-07	LY30068	NA	Garden warbler	0	NA
2021-05-07	LY30069	NA	Garden warbler	0	NA
2021-05-07	LY30070	NA	Garden warbler	2	NA
2021-05-07	64A2945	NA	Whinchat	1	NA
2021-05-07	LY30073	NA	Garden warbler	1	NA
2021-05-07	LY30074	NA	Garden warbler	0	NA
2021-05-07	64A2954	NA	Whitethroat	2	NA
2021-05-07	LY30078	NA	Garden warbler	0	NA
2021-05-07	LY30079	NA	Garden warbler	0	NA
2021-05-07	LY30080	NA	Garden warbler	0	NA
2021-05-07	LY30081	NA	Garden warbler	0	NA
2021-05-09	64A3118	NA	Whitethroat	2	NA
2021-05-09	LY30175	NA	Garden warbler	0	NA
2021-05-09	LY30176	NA	Garden warbler	0	NA
2021-05-09	LY30177	NA	Garden warbler	0	NA
2021-05-09	64A3137	NA	Whitethroat	0	NA
2021-05-09	64A3138	NA	Whitethroat	0	NA
2021-05-09	64A3139	NA	Whitethroat	0	NA
2021-05-09	64A3140	NA	Whinchat	0	NA
2021-05-09	LY30188	NA	Garden warbler	0	NA
2021-05-09	LY30189	NA	Garden warbler	0	NA
2021-05-09	LY30190	NA	Garden warbler	0	NA
2021-05-09	LY30191	NA	Garden warbler	0	NA
2021-05-09	LY30192	NA	Garden warbler	1	NA
2021-05-09	LY30193	NA	Garden warbler	0	NA
2021-05-09	LY30212	NA	Garden warbler	0	NA
2021-05-09	LY30213	NA	Garden warbler	0	NA
2021-05-09	LY30214	NA	Garden warbler	0	NA
2021-05-09	LY30215	NA	Garden warbler	1	NA
2021-05-09	LY30222	NA	Garden warbler	4	NA
2021-05-09	LY30231	NA	Garden warbler	0	NA
2021-05-09	LY30232	NA	Garden warbler	1	NA
2021-05-09	LY30243	NA	Garden warbler	0	NA
2021-05-09	LY30244	NA	Garden warbler	0	NA
2021-05-09	LY30245	NA	Garden warbler	0	NA
2021-05-09	LY30246	NA	Garden warbler	5	NA
2021-05-09	LY30247	NA	Garden warbler	2	NA
2021-05-09	LY30250	NA	Garden warbler	0	NA
2021-05-09	LY30251	NA	Garden warbler	0	NA
2021-05-09	LY30252	NA	Garden warbler	0	NA
2021-05-09	LY30254	NA	Garden warbler	0	NA
2021-05-09	64A3141	NA	Whinchat	0	NA
2021-05-09	64A3146	NA	Whitethroat	0	NA
2021-05-09	64A3147	NA	Whitethroat	0	NA
2021-05-09	LY30194	NA	Garden warbler	0	NA
2021-05-09	LY30195	NA	Garden warbler	0	NA
2021-05-09	LY30196	NA	Garden warbler	0	NA
2021-05-09	LY30197	NA	Garden warbler	0	NA
2021-05-09	LY30198	NA	Garden warbler	0	NA
2021-05-09	LY30199	NA	Garden warbler	0	NA
2021-05-09	LY30200	NA	Garden warbler	0	NA
2021-05-09	LY30201	NA	Garden warbler	0	NA
2021-05-09	LY30202	NA	Garden warbler	0	NA
2021-05-09	LY30203	NA	Garden warbler	0	NA
2021-05-11	64A3721	NA	Common redstart	0	NA
2021-05-11	64A3722	NA	Whitethroat	5	NA
2021-05-11	64A3723	NA	Whitethroat	0	NA
2021-05-11	64A3724	NA	Whinchat	0	NA
2021-05-11	64A3725	NA	Whitethroat	0	NA
2021-05-11	64A3726	NA	Whitethroat	1	NA
2021-05-11	LY30566	NA	Garden warbler	0	NA
2021-05-11	LY30567	NA	Garden warbler	0	NA
2021-05-11	LY30568	NA	Garden warbler	0	NA
2021-05-11	LY30569	NA	Garden warbler	0	NA
2021-05-11	LY30570	NA	Garden warbler	0	NA
2021-05-11	LY30571	NA	Garden warbler	0	NA
2021-05-11	LY30572	NA	Garden warbler	0	NA
2021-05-11	LY30573	NA	Garden warbler	0	NA
2021-05-11	LY30574	NA	Garden warbler	0	NA
2021-05-11	LY30575	NA	Garden warbler	0	NA
2021-05-11	LY30576	NA	Garden warbler	0	NA
2021-05-11	LY30577	NA	Garden warbler	9	NA
2021-05-11	LY30580	NA	Garden warbler	0	NA
2021-05-11	64A3747	NA	Common redstart	0	NA
2021-05-11	64A3780	NA	Whitethroat	0	NA
2021-05-11	64A3781	NA	Common redstart	0	NA
2021-05-11	64A3782	NA	Whinchat	0	NA
2021-05-11	64A3783	NA	Whinchat	0	NA
2021-05-11	64A3784	NA	Whinchat	0	NA
2021-05-11	64A3785	NA	Whinchat	0	NA
2021-05-11	64A3786	NA	Whinchat	0	NA
2021-05-11	LY30599	NA	Garden warbler	0	NA
2021-05-11	LY30600	NA	Garden warbler	0	NA
2021-05-11	LY30601	NA	Garden warbler	0	NA
2021-05-11	LY30602	NA	Garden warbler	13	NA
2021-05-11	LY30603	NA	Garden warbler	0	NA
2021-05-11	64A3797	NA	Whitethroat	0	NA
2021-05-11	64A3798	NA	Whinchat	0	NA
2021-05-11	64A3799	NA	Whinchat	0	NA
2021-05-11	64A3800	NA	Common redstart	0	NA
2021-05-11	LY30604	NA	Garden warbler	1	NA
2021-05-11	LY30606	NA	Garden warbler	1	NA
2021-05-11	LY30607	NA	Garden warbler	1	NA
2021-05-11	LY30609	NA	Garden warbler	0	NA
2021-05-11	64A3840	NA	Whinchat	0	NA
2021-05-11	64A3841	NA	Whitethroat	0	NA
2021-05-11	64A3843	NA	Whinchat	0	NA
2021-05-13	LY30617	NA	Garden warbler	0	NA
2021-05-13	64A3880	NA	Icterine warbler	0	NA
2021-05-13	LY30619	NA	Garden warbler	1	NA
2021-05-13	LY30620	NA	Garden warbler	4	NA
2021-05-13	LY30621	NA	Garden warbler	0	NA
2021-05-13	LY30622	NA	Garden warbler	2	NA
2021-05-13	LY30623	NA	Garden warbler	0	NA
2021-05-13	64A3881	NA	Icterine warbler	0	NA
2021-05-13	LY30624	NA	Garden warbler	0	NA
2021-05-13	LY30625	NA	Garden warbler	9	NA
2021-05-13	64A3884	NA	Icterine warbler	0	NA
2021-05-13	LY30630	NA	Garden warbler	9	NA
2021-05-16	64A3981	NA	Whinchat	0	NA
2021-05-16	64A3982	NA	Icterine warbler	0	NA
2021-05-16	64A3983	NA	Icterine warbler	0	NA
2021-05-16	64A3984	NA	Icterine warbler	0	NA
2021-05-16	LY30661	NA	Garden warbler	0	NA
2021-05-16	LY30662	NA	Garden warbler	0	NA
2021-05-16	LY30663	NA	Garden warbler	0	NA
2021-05-16	LY30664	NA	Garden warbler	0	NA
2021-05-16	LY30665	NA	Garden warbler	0	NA
2021-05-16	LY30666	NA	Garden warbler	0	NA
2021-05-16	LY30667	NA	Garden warbler	2	NA
2021-05-16	LY30668	NA	Garden warbler	0	NA
2021-05-16	LY30669	NA	Garden warbler	0	NA
2021-05-16	LY30670	NA	Garden warbler	1	NA
[truncated: 88 more rows]
