# Supplementary material for: Berries to Go: Distinct Passerine Spring Migration Frugivory at a Main Mediterranean Stopover Site
Source: Ecol Evol. 2025 Oct 2;15(10):e72239. doi: 10.1002/ece3.72239 (PMC12490958; doi:10.1002/ece3.72239)
Supplement: Supplementary file 4 — Data S4: ece372239‐sup‐0004‐Supinfo3.txt. [file ECE3-15-e72239-s001.txt]

##-------------------------------README FOR DATA AND STATISTICAL ANALYSES---------------------------------## 

# "Berries to go: Distinct passerine spring migration frugivory at a main Mediterranean stopover site"

# Julia Slezacek, Benjamin Kostner, Chiara Agabiti, Massimiliano Cardinale, Leonida Fusani

# 2025


##------------------------------------------------DATA----------------------------------------------------##

# data collection: spring migration seasons of 2019 & 2021; Le Forna, Isola di Ponza (40.920270, 12.967129)
# identification of 2 wild plant species, producing fruits in spring: Prasium majus & Rhamnus alaternus
# collection of data on fruit ripening of P. majus and R. alaternus in spring 2021 via plant transects
# collection of faecal samples of 6 different migrating passerines species to identify seed presence of
# fruits of P. majus & R. alaternus (2019, 2021)
# sampled passerine species: Sylvia atricapilla, Sylvia borin, Curruca communis, Saxicola rubetra, 
# Phoenicurus phoenicurus, Hippolais icterina


# 2 datasets were used for statistical analyses

# DATASET 1: "2019_AND_2021_PASSERINE_DATA_FAECAL_SEEDS.csv"

  # variables:
    # year --> sampling year
    # date --> sampling date
    # species --> bird species
    # ring_number --> individual ring number
    # majus_seed_no --> number of P. majus seeds found in one faecal sample
    # alaternus_seed_no --> number of R. alaternus seeds found in one faecal sample
    # seedm --> P. majus seed(s) present in faecal sample? yes (1), no (0)
    # seeda --> R. alaternus seed(s) present in faecal sample? yes (1), no (0)
    # fat --> subcutaneous fat score (0 - 8)
    # muscle --> pectroal muscle size (0 - 3)
    # body_weight --> body mass (g)
    # third_primary_covert --> third primary covert length (mm)
    

# DATASET 2: "PASSERINE_FAECAL_SEEDS_MAJUS_RIPENING_SEASON_2021.csv"

  # variables: 
    # date --> sampling date
    # ID --> bird ring number / plant ID 
    # branch --> branch ID of plant
    # species --> bird / plant species
    # majus_seeds --> number of P. majus seeds found in bird faeces
    # ripening_stage --> % estimate of ripening of fruits on entire P. majus plant 
 
